# Supplementary material for: Ixodes scapularis Tick Saliva Proteins Sequentially Secreted Every 24 h during Blood Feeding
Source: PLoS Negl Trop Dis. 2016 Jan 11;10(1):e0004323. doi: 10.1371/journal.pntd.0004323 (PMC4709002; doi:10.1371/journal.pntd.0004323)
Supplement: S1 Table — Two tabs contain the raw data for tick and rabbit derived proteins. (XLS) [file pntd.0004323.s001.xls]

## Sheet: Tick
Protein count, spectral count, and NSAF Raw Data of Ixodes scapularis saliva proteins
	Feeding Time Point
	24h-1			24h-2			24h-3			48h-1			48h-2			48h-3			72h-1			72h-2			72h-3			96h-1			96h-2			96h-3			120h-1			120h-2			120h-3			BD-1			BD-2
NCBI Accession Number:	PeptideCount	SpecCount	NSAF	PeptideCount	SpecCount	NSAF	PeptideCount	SpecCount	NSAF	PeptideCount	SpecCount	NSAF	PeptideCount	SpecCount	NSAF	PeptideCount	SpecCount	NSAF	PeptideCount	SpecCount	NSAF	PeptideCount	SpecCount	NSAF	PeptideCount	SpecCount	NSAF	PeptideCount	SpecCount	NSAF	PeptideCount	SpecCount	NSAF	PeptideCount	SpecCount	NSAF	PeptideCount	SpecCount	NSAF	PeptideCount	SpecCount	NSAF	PeptideCount	SpecCount	NSAF	PeptideCount	SpecCount	NSAF	PeptideCount
gi|152205934|dbj|BAF73714.1|	-1	-1	-1	-1	-1	-1	-1	-1	-1	-1	-1	-1	-1	-1	-1	-1	-1	-1	-1	-1	-1	-1	-1	-1	-1	-1	-1	-1	-1	-1	-1	-1	-1	-1	-1	-1	-1	-1	-1	-1	-1	-1	-1	-1	-1	-1	-1	-1	-1
gi|154269371|gb|ABS72177.1|	-1	-1	-1	-1	-1	-1	-1	-1	-1	-1	-1	-1	-1	-1	-1	-1	-1	-1	-1	-1	-1	-1	-1	-1	-1	-1	-1	1	5	0.00265007	1	5	0.00309867	-1	-1	-1	-1	-1	-1	-1	-1	-1	1	6	0.00331158	-1	-1	-1	-1
gi|154269373|gb|ABS72178.1|	-1	-1	-1	-1	-1	-1	-1	-1	-1	-1	-1	-1	-1	-1	-1	-1	-1	-1	-1	-1	-1	-1	-1	-1	-1	-1	-1	1	3	0.00151184	1	2	0.00117851	1	1	0.000891026	-1	-1	-1	-1	-1	-1	-1	-1	-1	-1	-1	-1	-1
gi|15428288|gb|AAK97814.1|AF209911	-1	-1	-1	-1	-1	-1	-1	-1	-1	-1	-1	-1	-1	-1	-1	-1	-1	-1	-1	-1	-1	-1	-1	-1	-1	-1	-1	-1	-1	-1	-1	-1	-1	-1	-1	-1	-1	-1	-1	-1	-1	-1	-1	-1	-1	1	2	0.0011642	-1
gi|15428292|gb|AAK97816.1|AF209913	-1	-1	-1	-1	-1	-1	-1	-1	-1	-1	-1	-1	-1	-1	-1	-1	-1	-1	-1	-1	-1	-1	-1	-1	-1	-1	-1	-1	-1	-1	-1	-1	-1	-1	-1	-1	4	18	0.00862313	4	17	0.00606281	4	17	0.00738738	-1	-1	-1	-1
gi|162296342|gb|ABV29335.2|	-1	-1	-1	-1	-1	-1	-1	-1	-1	-1	-1	-1	-1	-1	-1	-1	-1	-1	-1	-1	-1	-1	-1	-1	-1	-1	-1	1	1	0.000197902	-1	-1	-1	-1	-1	-1	-1	-1	-1	-1	-1	-1	-1	-1	-1	-1	-1	-1	-1
gi|164472819|dbj|BAF98180.1|	5	12	0.00660221	5	12	0.0057773	6	18	0.0058054	10	35	0.00675767	11	37	0.00713343	9	28	0.00645505	11	48	0.00482807	3	20	0.00856983	9	45	0.00725224	9	37	0.00907508	8	29	0.00831696	7	21	0.00910695	6	13	0.0036605	7	15	0.00314428	7	13	0.00332039	6	23	0.0078692	1
gi|169809130|gb|ACA84006.1|	-1	-1	-1	-1	-1	-1	-1	-1	-1	-1	-1	-1	-1	-1	-1	-1	-1	-1	-1	-1	-1	-1	-1	-1	-1	-1	-1	-1	-1	-1	-1	-1	-1	-1	-1	-1	-1	-1	-1	-1	-1	-1	-1	-1	-1	-1	-1	-1	-1
gi|17223664|gb|AAK61376.1|	-1	-1	-1	-1	-1	-1	-1	-1	-1	-1	-1	-1	-1	-1	-1	-1	-1	-1	-1	-1	-1	-1	-1	-1	-1	-1	-1	1	1	0.000242691	-1	-1	-1	-1	-1	-1	-1	-1	-1	-1	-1	-1	-1	-1	-1	-1	-1	-1	-1
gi|194246091|gb|ACF35537.1|	-1	-1	-1	-1	-1	-1	-1	-1	-1	-1	-1	-1	-1	-1	-1	-1	-1	-1	-1	-1	-1	-1	-1	-1	-1	-1	-1	-1	-1	-1	-1	-1	-1	-1	-1	-1	-1	-1	-1	-1	-1	-1	-1	-1	-1	-1	-1	-1	-1
gi|198443749|gb|ACH88101.1|	2	4	0.00247747	3	7	0.00379388	3	9	0.00326771	3	15	0.00326033	3	11	0.00238743	3	11	0.0028548	-1	-1	-1	1	3	0.00144712	1	3	0.00054428	-1	-1	-1	-1	-1	-1	-1	-1	-1	-1	-1	-1	-1	-1	-1	-1	-1	-1	-1	-1	-1	-1
gi|212549820|gb|ACJ26770.1|	10	12	0.00167054	17	31	0.00377637	25	56	0.00457001	39	103	0.00503194	36	104	0.0050734	34	101	0.00589158	30	106	0.00269779	8	21	0.00227683	20	51	0.00207969	34	100	0.00620609	29	86	0.00624071	23	66	0.00724213	19	31	0.00220865	29	52	0.00275805	23	39	0.00252046	18	54	0.00467483	7
gi|215490506|gb|EEC00149.1|	-1	-1	-1	-1	-1	-1	-1	-1	-1	-1	-1	-1	-1	-1	-1	-1	-1	-1	-1	-1	-1	-1	-1	-1	-1	-1	-1	-1	-1	-1	-1	-1	-1	-1	-1	-1	-1	-1	-1	-1	-1	-1	-1	-1	-1	-1	-1	-1	-1
gi|215490557|gb|EEC00200.1|	-1	-1	-1	-1	-1	-1	-1	-1	-1	-1	-1	-1	-1	-1	-1	-1	-1	-1	-1	-1	-1	-1	-1	-1	-1	-1	-1	-1	-1	-1	-1	-1	-1	-1	-1	-1	-1	-1	-1	-1	-1	-1	-1	-1	-1	-1	-1	-1	-1
gi|215490560|gb|EEC00203.1|	-1	-1	-1	-1	-1	-1	-1	-1	-1	-1	-1	-1	-1	-1	-1	-1	-1	-1	-1	-1	-1	-1	-1	-1	-1	-1	-1	-1	-1	-1	-1	-1	-1	-1	-1	-1	-1	-1	-1	-1	-1	-1	-1	-1	-1	-1	-1	-1	-1
gi|215490625|gb|EEC00268.1|	-1	-1	-1	-1	-1	-1	-1	-1	-1	-1	-1	-1	-1	-1	-1	-1	-1	-1	3	6	0.00328869	-1	-1	-1	-1	-1	-1	-1	-1	-1	-1	-1	-1	-1	-1	-1	4	27	0.0414285	5	28	0.0319835	5	29	0.0403629	-1	-1	-1	-1
gi|215490698|gb|EEC00341.1|	-1	-1	-1	-1	-1	-1	-1	-1	-1	-1	-1	-1	-1	-1	-1	-1	-1	-1	-1	-1	-1	-1	-1	-1	-1	-1	-1	-1	-1	-1	-1	-1	-1	-1	-1	-1	-1	-1	-1	-1	-1	-1	-1	-1	-1	-1	-1	-1	-1
gi|215490731|gb|EEC00374.1|	-1	-1	-1	-1	-1	-1	-1	-1	-1	2	3	0.0032506	1	2	0.00216391	1	1	0.00129376	-1	-1	-1	-1	-1	-1	-1	-1	-1	1	1	0.00137645	1	1	0.00160946	-1	-1	-1	-1	-1	-1	-1	-1	-1	-1	-1	-1	-1	-1	-1	-1
gi|215490777|gb|EEC00418.1|	-1	-1	-1	-1	-1	-1	-1	-1	-1	-1	-1	-1	-1	-1	-1	-1	-1	-1	-1	-1	-1	-1	-1	-1	-1	-1	-1	1	1	0.00137645	-1	-1	-1	-1	-1	-1	-1	-1	-1	-1	-1	-1	-1	-1	-1	-1	-1	-1	-1
gi|215490798|gb|EEC00439.1|	-1	-1	-1	-1	-1	-1	-1	-1	-1	-1	-1	-1	-1	-1	-1	-1	-1	-1	-1	-1	-1	-1	-1	-1	-1	-1	-1	1	1	0.000288195	-1	-1	-1	-1	-1	-1	-1	-1	-1	-1	-1	-1	-1	-1	-1	-1	-1	-1	-1
gi|215490921|gb|EEC00562.1|	-1	-1	-1	-1	-1	-1	-1	-1	-1	-1	-1	-1	-1	-1	-1	-1	-1	-1	-1	-1	-1	-1	-1	-1	-1	-1	-1	-1	-1	-1	-1	-1	-1	-1	-1	-1	-1	-1	-1	-1	-1	-1	-1	-1	-1	-1	-1	-1	-1
gi|215490953|gb|EEC00594.1|	-1	-1	-1	-1	-1	-1	-1	-1	-1	5	12	0.00635884	6	16	0.00846611	6	10	0.00632716	6	17	0.00469298	-1	-1	-1	7	16	0.00707696	4	8	0.00538525	4	10	0.00787107	4	10	0.011902	-1	-1	-1	-1	-1	-1	-1	-1	-1	3	7	0.00657307	-1
gi|215490989|gb|EEC00630.1|	2	4	0.00504559	2	5	0.00551897	4	15	0.0110916	5	18	0.00796793	7	26	0.0114925	7	31	0.016385	6	36	0.00830193	4	26	0.0255423	4	16	0.00591185	6	31	0.0174323	6	29	0.0190681	5	23	0.0228679	-1	-1	-1	-1	-1	-1	-1	-1	-1	4	16	0.0125507	1
gi|215491086|gb|EEC00727.1|	-1	-1	-1	-1	-1	-1	-1	-1	-1	2	2	0.00057846	3	5	0.00144404	-1	-1	-1	-1	-1	-1	-1	-1	-1	-1	-1	-1	1	4	0.00146968	1	2	0.000859232	1	1	0.000649632	-1	-1	-1	-1	-1	-1	-1	-1	-1	-1	-1	-1	-1
gi|215491271|gb|EEC00912.1|	-1	-1	-1	-1	-1	-1	-1	-1	-1	-1	-1	-1	-1	-1	-1	-1	-1	-1	-1	-1	-1	-1	-1	-1	-1	-1	-1	-1	-1	-1	-1	-1	-1	-1	-1	-1	-1	-1	-1	-1	-1	-1	-1	-1	-1	-1	-1	-1	-1
gi|215491416|gb|EEC01057.1|	-1	-1	-1	-1	-1	-1	-1	-1	-1	-1	-1	-1	-1	-1	-1	-1	-1	-1	2	4	0.00109623	2	2	0.00233497	2	2	0.00087821	-1	-1	-1	-1	-1	-1	-1	-1	-1	-1	-1	-1	-1	-1	-1	-1	-1	-1	-1	-1	-1	-1
gi|215491495|gb|EEC01136.1|	-1	-1	-1	-1	-1	-1	-1	-1	-1	-1	-1	-1	-1	-1	-1	-1	-1	-1	-1	-1	-1	-1	-1	-1	-1	-1	-1	-1	-1	-1	-1	-1	-1	-1	-1	-1	-1	-1	-1	-1	-1	-1	-1	-1	-1	1	2	0.00357345	1
gi|215491497|gb|EEC01138.1|	-1	-1	-1	-1	-1	-1	-1	-1	-1	-1	-1	-1	-1	-1	-1	-1	-1	-1	-1	-1	-1	-1	-1	-1	-1	-1	-1	-1	-1	-1	-1	-1	-1	-1	-1	-1	-1	-1	-1	-1	-1	-1	-1	-1	-1	-1	-1	-1	-1
gi|215491512|gb|EEC01153.1|	-1	-1	-1	-1	-1	-1	-1	-1	-1	-1	-1	-1	-1	-1	-1	-1	-1	-1	-1	-1	-1	-1	-1	-1	-1	-1	-1	-1	-1	-1	-1	-1	-1	-1	-1	-1	-1	-1	-1	-1	-1	-1	-1	-1	-1	-1	-1	-1	-1
gi|215491529|gb|EEC01170.1|	-1	-1	-1	-1	-1	-1	-1	-1	-1	-1	-1	-1	-1	-1	-1	-1	-1	-1	-1	-1	-1	-1	-1	-1	-1	-1	-1	-1	-1	-1	-1	-1	-1	-1	-1	-1	-1	-1	-1	-1	-1	-1	-1	-1	-1	-1	-1	-1	-1
gi|215491559|gb|EEC01200.1|	-1	-1	-1	-1	-1	-1	-1	-1	-1	-1	-1	-1	-1	-1	-1	-1	-1	-1	-1	-1	-1	-1	-1	-1	-1	-1	-1	-1	-1	-1	-1	-1	-1	-1	-1	-1	-1	-1	-1	-1	-1	-1	-1	-1	-1	1	3	0.000815926	-1
gi|215491571|gb|EEC01212.1|	-1	-1	-1	-1	-1	-1	-1	-1	-1	-1	-1	-1	-1	-1	-1	-1	-1	-1	-1	-1	-1	-1	-1	-1	-1	-1	-1	-1	-1	-1	-1	-1	-1	-1	-1	-1	-1	-1	-1	-1	-1	-1	-1	-1	-1	-1	-1	-1	-1
gi|215491669|gb|EEC01310.1|	-1	-1	-1	-1	-1	-1	3	5	0.00292919	4	8	0.00280567	3	5	0.00175099	2	4	0.00167502	-1	-1	-1	-1	-1	-1	-1	-1	-1	-1	-1	-1	-1	-1	-1	-1	-1	-1	-1	-1	-1	-1	-1	-1	-1	-1	-1	-1	-1	-1	-1
gi|215491677|gb|EEC01318.1|	-1	-1	-1	-1	-1	-1	-1	-1	-1	-1	-1	-1	-1	-1	-1	-1	-1	-1	-1	-1	-1	-1	-1	-1	-1	-1	-1	-1	-1	-1	-1	-1	-1	-1	-1	-1	-1	-1	-1	-1	-1	-1	-1	-1	-1	-1	-1	-1	-1
gi|215491754|gb|EEC01395.1|	-1	-1	-1	-1	-1	-1	-1	-1	-1	-1	-1	-1	-1	-1	-1	-1	-1	-1	-1	-1	-1	-1	-1	-1	-1	-1	-1	-1	-1	-1	-1	-1	-1	-1	-1	-1	-1	-1	-1	-1	-1	-1	-1	-1	-1	2	6	0.0043856	-1
gi|215491939|gb|EEC01580.1|	-1	-1	-1	-1	-1	-1	-1	-1	-1	-1	-1	-1	-1	-1	-1	-1	-1	-1	-1	-1	-1	-1	-1	-1	-1	-1	-1	-1	-1	-1	-1	-1	-1	-1	-1	-1	-1	-1	-1	1	1	0.000179946	-1	-1	-1	3	6	0.00176225	2
gi|215491972|gb|EEC01613.1|	-1	-1	-1	-1	-1	-1	-1	-1	-1	-1	-1	-1	-1	-1	-1	-1	-1	-1	-1	-1	-1	-1	-1	-1	-1	-1	-1	-1	-1	-1	-1	-1	-1	-1	-1	-1	7	8	0.00174276	9	17	0.00275696	7	13	0.00256886	-1	-1	-1	5
gi|215492012|gb|EEC01653.1|	-1	-1	-1	-1	-1	-1	-1	-1	-1	-1	-1	-1	-1	-1	-1	-1	-1	-1	-1	-1	-1	-1	-1	-1	-1	-1	-1	-1	-1	-1	-1	-1	-1	-1	-1	-1	-1	-1	-1	-1	-1	-1	-1	-1	-1	-1	-1	-1	-1
gi|215492118|gb|EEC01759.1|	-1	-1	-1	-1	-1	-1	-1	-1	-1	-1	-1	-1	-1	-1	-1	-1	-1	-1	-1	-1	-1	-1	-1	-1	-1	-1	-1	-1	-1	-1	-1	-1	-1	-1	-1	-1	-1	-1	-1	-1	-1	-1	-1	-1	-1	-1	-1	-1	-1
gi|215492119|gb|EEC01760.1|	-1	-1	-1	-1	-1	-1	-1	-1	-1	-1	-1	-1	-1	-1	-1	-1	-1	-1	-1	-1	-1	-1	-1	-1	-1	-1	-1	-1	-1	-1	-1	-1	-1	-1	-1	-1	-1	-1	-1	-1	-1	-1	-1	-1	-1	-1	-1	-1	-1
gi|215492152|gb|EEC01793.1|	-1	-1	-1	-1	-1	-1	-1	-1	-1	-1	-1	-1	-1	-1	-1	-1	-1	-1	-1	-1	-1	-1	-1	-1	-1	-1	-1	-1	-1	-1	-1	-1	-1	-1	-1	-1	-1	-1	-1	-1	-1	-1	-1	-1	-1	-1	-1	-1	-1
gi|215492155|gb|EEC01796.1|	-1	-1	-1	-1	-1	-1	-1	-1	-1	-1	-1	-1	-1	-1	-1	-1	-1	-1	-1	-1	-1	-1	-1	-1	-1	-1	-1	-1	-1	-1	-1	-1	-1	-1	-1	-1	-1	-1	-1	-1	-1	-1	-1	-1	-1	-1	-1	-1	-1
gi|215492186|gb|EEC01827.1|	-1	-1	-1	-1	-1	-1	-1	-1	-1	-1	-1	-1	-1	-1	-1	-1	-1	-1	-1	-1	-1	-1	-1	-1	-1	-1	-1	-1	-1	-1	-1	-1	-1	-1	-1	-1	-1	-1	-1	-1	-1	-1	-1	-1	-1	-1	-1	-1	-1
gi|215492278|gb|EEC01919.1|	-1	-1	-1	1	1	0.0015472	1	1	0.00103648	3	6	0.00372291	3	8	0.00495665	3	6	0.00444524	4	15	0.0048487	1	9	0.0123933	2	9	0.00466127	4	8	0.00630581	3	7	0.00645159	2	3	0.00418097	-1	-1	-1	2	3	0.00202094	-1	-1	-1	-1	-1	-1	-1
gi|215492280|gb|EEC01921.1|	-1	-1	-1	-1	-1	-1	2	2	0.00154482	1	1	0.000462399	-1	-1	-1	-1	-1	-1	-1	-1	-1	-1	-1	-1	-1	-1	-1	-1	-1	-1	-1	-1	-1	-1	-1	-1	-1	-1	-1	-1	-1	-1	-1	-1	-1	-1	-1	-1	-1
gi|215492295|gb|EEC01936.1|	-1	-1	-1	1	1	0.000646507	3	4	0.00173241	5	9	0.00233347	5	8	0.00207117	4	5	0.00154789	3	4	0.000540284	-1	-1	-1	-1	-1	-1	4	6	0.0019762	-1	-1	-1	2	3	0.00174705	-1	-1	-1	4	4	0.00112595	-1	-1	-1	-1	-1	-1	-1
gi|215492355|gb|EEC01996.1|	-1	-1	-1	-1	-1	-1	-1	-1	-1	-1	-1	-1	-1	-1	-1	-1	-1	-1	-1	-1	-1	-1	-1	-1	-1	-1	-1	-1	-1	-1	-1	-1	-1	-1	-1	-1	-1	-1	-1	-1	-1	-1	-1	-1	-1	-1	-1	-1	-1
gi|215492359|gb|EEC02000.1|	-1	-1	-1	-1	-1	-1	-1	-1	-1	-1	-1	-1	-1	-1	-1	-1	-1	-1	-1	-1	-1	-1	-1	-1	-1	-1	-1	-1	-1	-1	-1	-1	-1	-1	-1	-1	-1	-1	-1	-1	-1	-1	-1	-1	-1	-1	-1	-1	-1
gi|215492652|gb|EEC02293.1|	-1	-1	-1	-1	-1	-1	-1	-1	-1	-1	-1	-1	-1	-1	-1	-1	-1	-1	2	2	0.000437224	-1	-1	-1	-1	-1	-1	-1	-1	-1	-1	-1	-1	-1	-1	-1	-1	-1	-1	-1	-1	-1	-1	-1	-1	-1	-1	-1	-1
gi|215492710|gb|EEC02351.1|	-1	-1	-1	-1	-1	-1	-1	-1	-1	1	1	2.55442e-05	3	4	0.000102028	2	3	9.15011e-05	-1	-1	-1	-1	-1	-1	-1	-1	-1	-1	-1	-1	-1	-1	-1	-1	-1	-1	-1	-1	-1	-1	-1	-1	-1	-1	-1	-1	-1	-1	-1
gi|215492756|gb|EEC02397.1|	-1	-1	-1	-1	-1	-1	-1	-1	-1	-1	-1	-1	-1	-1	-1	2	2	0.000937104	2	13	0.00265761	-1	-1	-1	2	16	0.00524078	2	5	0.0024925	-1	-1	-1	-1	-1	-1	-1	-1	-1	-1	-1	-1	-1	-1	-1	-1	-1	-1	-1
gi|215492848|gb|EEC02489.1|	1	1	0.000854831	-1	-1	-1	-1	-1	-1	2	2	0.000599973	2	3	0.000898649	1	1	0.00035819	2	4	0.000625122	-1	-1	-1	-1	-1	-1	-1	-1	-1	-1	-1	-1	-1	-1	-1	-1	-1	-1	-1	-1	-1	-1	-1	-1	-1	-1	-1	-1
gi|215492851|gb|EEC02492.1|	-1	-1	-1	-1	-1	-1	-1	-1	-1	-1	-1	-1	3	3	0.000271841	3	4	0.00043341	-1	-1	-1	-1	-1	-1	-1	-1	-1	4	6	0.000691668	3	4	0.000539168	-1	-1	-1	-1	-1	-1	-1	-1	-1	-1	-1	-1	-1	-1	-1	-1
gi|215492883|gb|EEC02524.1|	-1	-1	-1	-1	-1	-1	-1	-1	-1	1	1	0.00017837	1	1	0.000178111	1	1	0.000212978	-1	-1	-1	-1	-1	-1	-1	-1	-1	-1	-1	-1	-1	-1	-1	-1	-1	-1	-1	-1	-1	-1	-1	-1	-1	-1	-1	-1	-1	-1	-1
gi|215492900|gb|EEC02541.1|	-1	-1	-1	-1	-1	-1	2	4	0.00186567	-1	-1	-1	-1	-1	-1	-1	-1	-1	-1	-1	-1	-1	-1	-1	-1	-1	-1	-1	-1	-1	-1	-1	-1	-1	-1	-1	-1	-1	-1	-1	-1	-1	-1	-1	-1	-1	-1	-1	-1
gi|215492901|gb|EEC02542.1|	-1	-1	-1	-1	-1	-1	-1	-1	-1	-1	-1	-1	2	3	0.00105569	-1	-1	-1	-1	-1	-1	-1	-1	-1	-1	-1	-1	-1	-1	-1	-1	-1	-1	-1	-1	-1	-1	-1	-1	-1	-1	-1	-1	-1	-1	-1	-1	-1	-1
gi|215492936|gb|EEC02577.1|	1	1	0.000491376	2	4	0.00171992	2	5	0.00144024	2	7	0.00120707	3	8	0.0013775	2	4	0.000823583	4	14	0.00125767	4	11	0.0042096	5	13	0.00187115	4	13	0.00284772	4	9	0.00230523	4	10	0.00387311	4	6	0.00150888	3	7	0.00131049	3	5	0.00114057	-1	-1	-1	1
gi|215492953|gb|EEC02594.1|	-1	-1	-1	-1	-1	-1	-1	-1	-1	-1	-1	-1	-1	-1	-1	-1	-1	-1	-1	-1	-1	-1	-1	-1	-1	-1	-1	-1	-1	-1	-1	-1	-1	-1	-1	-1	-1	-1	-1	-1	-1	-1	-1	-1	-1	-1	-1	-1	-1
gi|215493380|gb|EEC03021.1|	-1	-1	-1	-1	-1	-1	-1	-1	-1	-1	-1	-1	4	6	0.00277036	4	5	0.00276058	-1	-1	-1	-1	-1	-1	-1	-1	-1	2	3	0.00176221	3	4	0.00274735	-1	-1	-1	-1	-1	-1	-1	-1	-1	-1	-1	-1	-1	-1	-1	-1
gi|215493435|gb|EEC03076.1|	4	7	0.0047323	2	5	0.00295788	3	13	0.00515193	6	27	0.00640559	8	30	0.00710696	6	24	0.00679859	5	37	0.00457299	2	4	0.00210605	4	20	0.00396055	4	30	0.00904142	4	25	0.00880994	4	19	0.0101245	3	3	0.00103797	3	5	0.00128785	2	3	0.000941528	4	17	0.00714691	2
gi|215493517|gb|EEC03158.1|	-1	-1	-1	-1	-1	-1	-1	-1	-1	-1	-1	-1	-1	-1	-1	-1	-1	-1	-1	-1	-1	-1	-1	-1	-1	-1	-1	-1	-1	-1	-1	-1	-1	-1	-1	-1	-1	-1	-1	-1	-1	-1	-1	-1	-1	-1	-1	-1	-1
gi|215493575|gb|EEC03216.1|	-1	-1	-1	-1	-1	-1	-1	-1	-1	-1	-1	-1	-1	-1	-1	-1	-1	-1	-1	-1	-1	-1	-1	-1	-1	-1	-1	-1	-1	-1	-1	-1	-1	-1	-1	-1	-1	-1	-1	-1	-1	-1	-1	-1	-1	-1	-1	-1	-1
gi|215493774|gb|EEC03415.1|	-1	-1	-1	-1	-1	-1	-1	-1	-1	-1	-1	-1	-1	-1	-1	-1	-1	-1	-1	-1	-1	-1	-1	-1	-1	-1	-1	-1	-1	-1	-1	-1	-1	-1	-1	-1	-1	-1	-1	1	1	6.01194e-05	-1	-1	-1	-1	-1	-1	-1
gi|215493830|gb|EEC03471.1|	-1	-1	-1	-1	-1	-1	-1	-1	-1	-1	-1	-1	-1	-1	-1	-1	-1	-1	1	7	0.00236374	-1	-1	-1	-1	-1	-1	1	2	0.00164683	-1	-1	-1	-1	-1	-1	-1	-1	-1	-1	-1	-1	-1	-1	-1	-1	-1	-1	-1
gi|215493832|gb|EEC03473.1|	-1	-1	-1	1	3	0.00285824	1	3	0.00191476	2	4	0.00152835	2	4	0.00152613	1	3	0.00136866	1	9	0.00179147	-1	-1	-1	1	5	0.00159464	1	2	0.000970763	-1	-1	-1	-1	-1	-1	-1	-1	-1	-1	-1	-1	-1	-1	-1	-1	-1	-1	-1
gi|215493839|gb|EEC03480.1|	-1	-1	-1	-1	-1	-1	-1	-1	-1	-1	-1	-1	-1	-1	-1	-1	-1	-1	-1	-1	-1	-1	-1	-1	-1	-1	-1	-1	-1	-1	-1	-1	-1	-1	-1	-1	-1	-1	-1	-1	-1	-1	2	2	0.000435537	-1	-1	-1	-1
gi|215493857|gb|EEC03498.1|	-1	-1	-1	-1	-1	-1	-1	-1	-1	-1	-1	-1	-1	-1	-1	-1	-1	-1	-1	-1	-1	-1	-1	-1	-1	-1	-1	-1	-1	-1	-1	-1	-1	-1	-1	-1	-1	-1	-1	-1	-1	-1	-1	-1	-1	1	6	0.00421785	-1
gi|215493900|gb|EEC03541.1|	-1	-1	-1	-1	-1	-1	-1	-1	-1	-1	-1	-1	-1	-1	-1	-1	-1	-1	-1	-1	-1	-1	-1	-1	-1	-1	-1	-1	-1	-1	-1	-1	-1	-1	-1	-1	-1	-1	-1	-1	-1	-1	-1	-1	-1	-1	-1	-1	-1
gi|215493941|gb|EEC03582.1|	-1	-1	-1	-1	-1	-1	-1	-1	-1	-1	-1	-1	-1	-1	-1	-1	-1	-1	-1	-1	-1	-1	-1	-1	-1	-1	-1	-1	-1	-1	-1	-1	-1	-1	-1	-1	-1	-1	-1	-1	-1	-1	-1	-1	-1	-1	-1	-1	-1
gi|215493981|gb|EEC03622.1|	-1	-1	-1	1	1	0.000994627	1	2	0.00133262	1	1	0.000398883	-1	-1	-1	-1	-1	-1	3	4	0.000831206	-1	-1	-1	-1	-1	-1	1	1	0.000506717	-1	-1	-1	-1	-1	-1	-1	-1	-1	2	3	0.00129917	2	3	0.00158301	-1	-1	-1	-1
gi|215493995|gb|EEC03636.1|	-1	-1	-1	-1	-1	-1	-1	-1	-1	-1	-1	-1	-1	-1	-1	-1	-1	-1	-1	-1	-1	-1	-1	-1	-1	-1	-1	-1	-1	-1	-1	-1	-1	-1	-1	-1	-1	-1	-1	-1	-1	-1	-1	-1	-1	-1	-1	-1	-1
gi|215494284|gb|EEC03925.1|	2	6	0.00743242	2	11	0.0119236	2	6	0.00435695	2	4	0.00173884	1	3	0.00130223	1	3	0.00155716	2	2	0.000452933	2	4	0.00385899	1	1	0.000362853	-1	-1	-1	-1	-1	-1	-1	-1	-1	-1	-1	-1	-1	-1	-1	-1	-1	-1	-1	-1	-1	-1
gi|215494285|gb|EEC03926.1|	-1	-1	-1	-1	-1	-1	-1	-1	-1	-1	-1	-1	-1	-1	-1	-1	-1	-1	-1	-1	-1	-1	-1	-1	2	4	0.00212619	-1	-1	-1	-1	-1	-1	-1	-1	-1	-1	-1	-1	-1	-1	-1	-1	-1	-1	-1	-1	-1	-1
gi|215494378|gb|EEC04019.1|	2	2	0.00124246	-1	-1	-1	3	6	0.00218502	-1	-1	-1	1	1	0.000217691	2	3	0.00078092	4	10	0.00113573	-1	-1	-1	-1	-1	-1	-1	-1	-1	-1	-1	-1	-1	-1	-1	-1	-1	-1	-1	-1	-1	-1	-1	-1	-1	-1	-1	-1
gi|215494444|gb|EEC04085.1|	-1	-1	-1	-1	-1	-1	-1	-1	-1	-1	-1	-1	-1	-1	-1	-1	-1	-1	-1	-1	-1	-1	-1	-1	-1	-1	-1	-1	-1	-1	-1	-1	-1	-1	-1	-1	-1	-1	-1	-1	-1	-1	-1	-1	-1	-1	-1	-1	-1
gi|215494508|gb|EEC04149.1|	-1	-1	-1	-1	-1	-1	-1	-1	-1	-1	-1	-1	1	1	0.000566336	-1	-1	-1	-1	-1	-1	-1	-1	-1	-1	-1	-1	2	4	0.00288195	1	2	0.0016849	1	1	0.00127389	-1	-1	-1	-1	-1	-1	-1	-1	-1	-1	-1	-1	-1
gi|215494596|gb|EEC04237.1|	-1	-1	-1	-1	-1	-1	-1	-1	-1	-1	-1	-1	-1	-1	-1	-1	-1	-1	2	3	0.000461218	-1	-1	-1	-1	-1	-1	-1	-1	-1	-1	-1	-1	-1	-1	-1	-1	-1	-1	-1	-1	-1	-1	-1	-1	-1	-1	-1	-1
gi|215494612|gb|EEC04253.1|	-1	-1	-1	-1	-1	-1	-1	-1	-1	-1	-1	-1	-1	-1	-1	-1	-1	-1	-1	-1	-1	-1	-1	-1	-1	-1	-1	-1	-1	-1	-1	-1	-1	-1	-1	-1	-1	-1	-1	-1	-1	-1	-1	-1	-1	-1	-1	-1	-1
gi|215494613|gb|EEC04254.1|	-1	-1	-1	-1	-1	-1	-1	-1	-1	-1	-1	-1	-1	-1	-1	-1	-1	-1	-1	-1	-1	-1	-1	-1	-1	-1	-1	-1	-1	-1	-1	-1	-1	-1	-1	-1	-1	-1	-1	-1	-1	-1	-1	-1	-1	-1	-1	-1	-1
gi|215494691|gb|EEC04332.1|	-1	-1	-1	-1	-1	-1	-1	-1	-1	-1	-1	-1	-1	-1	-1	-1	-1	-1	-1	-1	-1	-1	-1	-1	-1	-1	-1	-1	-1	-1	-1	-1	-1	-1	-1	-1	-1	-1	-1	-1	-1	-1	-1	-1	-1	-1	-1	-1	-1
gi|215494776|gb|EEC04417.1|	-1	-1	-1	-1	-1	-1	-1	-1	-1	-1	-1	-1	-1	-1	-1	-1	-1	-1	-1	-1	-1	-1	-1	-1	-1	-1	-1	-1	-1	-1	-1	-1	-1	-1	-1	-1	-1	-1	-1	-1	-1	-1	-1	-1	-1	-1	-1	-1	-1
gi|215494786|gb|EEC04427.1|	-1	-1	-1	-1	-1	-1	-1	-1	-1	-1	-1	-1	1	1	0.000703797	-1	-1	-1	-1	-1	-1	-1	-1	-1	-1	-1	-1	-1	-1	-1	-1	-1	-1	-1	-1	-1	-1	-1	-1	-1	-1	-1	-1	-1	-1	1	9	0.0112408	-1
gi|215494790|gb|EEC04431.1|	12	29	0.0160837	11	41	0.0198979	14	47	0.0152805	21	85	0.0165435	21	100	0.0194346	22	95	0.0220772	19	72	0.00730036	-1	-1	-1	15	45	0.00731057	13	42	0.0103843	14	41	0.011853	11	33	0.014426	5	7	0.00198689	7	9	0.00190174	4	6	0.00154481	4	4	0.00137956	-1
gi|215494887|gb|EEC04528.1|	-1	-1	-1	-1	-1	-1	-1	-1	-1	-1	-1	-1	-1	-1	-1	-1	-1	-1	2	3	0.000573029	-1	-1	-1	-1	-1	-1	-1	-1	-1	-1	-1	-1	-1	-1	-1	-1	-1	-1	-1	-1	-1	-1	-1	-1	-1	-1	-1	-1
gi|215494978|gb|EEC04619.1|	-1	-1	-1	-1	-1	-1	-1	-1	-1	-1	-1	-1	-1	-1	-1	-1	-1	-1	-1	-1	-1	-1	-1	-1	-1	-1	-1	1	1	0.000236468	-1	-1	-1	-1	-1	-1	-1	-1	-1	-1	-1	-1	-1	-1	-1	-1	-1	-1	-1
gi|215494986|gb|EEC04627.1|	-1	-1	-1	-1	-1	-1	-1	-1	-1	-1	-1	-1	-1	-1	-1	-1	-1	-1	-1	-1	-1	-1	-1	-1	-1	-1	-1	-1	-1	-1	-1	-1	-1	-1	-1	-1	-1	-1	-1	-1	-1	-1	-1	-1	-1	-1	-1	-1	-1
gi|215495253|gb|EEC04894.1|	-1	-1	-1	-1	-1	-1	-1	-1	-1	-1	-1	-1	-1	-1	-1	-1	-1	-1	1	4	0.000713583	-1	-1	-1	1	2	0.000571665	-1	-1	-1	-1	-1	-1	-1	-1	-1	-1	-1	-1	-1	-1	-1	-1	-1	-1	-1	-1	-1	-1
gi|215495415|gb|EEC05056.1|	-1	-1	-1	-1	-1	-1	-1	-1	-1	5	7	0.000772305	4	6	0.000661013	4	6	0.000790414	-1	-1	-1	-1	-1	-1	-1	-1	-1	3	5	0.000700779	3	5	0.000819405	2	2	0.000495616	1	2	0.000321802	6	7	0.000838474	7	8	0.00116761	6	11	0.00215059	4
gi|215495481|gb|EEC05122.1|	-1	-1	-1	-1	-1	-1	-1	-1	-1	3	4	0.000507669	3	4	0.00050693	3	4	0.000606168	-1	-1	-1	-1	-1	-1	-1	-1	-1	2	2	0.000322456	-1	-1	-1	-1	-1	-1	3	4	0.000740369	9	11	0.0015157	6	6	0.00100737	3	3	0.000674708	2
gi|215495530|gb|EEC05171.1|	-1	-1	-1	-1	-1	-1	-1	-1	-1	-1	-1	-1	-1	-1	-1	-1	-1	-1	3	8	0.00134471	1	3	0.00214817	1	2	0.000538635	-1	-1	-1	-1	-1	-1	-1	-1	-1	-1	-1	-1	-1	-1	-1	-1	-1	-1	-1	-1	-1	-1
gi|215495633|gb|EEC05274.1|	7	23	0.0413738	6	20	0.0314821	8	33	0.0347988	8	34	0.0214634	8	39	0.0245839	6	27	0.0203514	7	67	0.0220342	2	29	0.0406284	7	47	0.0247655	7	27	0.0216522	6	25	0.0234421	4	12	0.0170147	4	7	0.00644443	4	8	0.00548289	3	6	0.00501057	3	9	0.0100678	1
gi|215495763|gb|EEC05404.1|	-1	-1	-1	-1	-1	-1	-1	-1	-1	-1	-1	-1	-1	-1	-1	-1	-1	-1	-1	-1	-1	-1	-1	-1	-1	-1	-1	-1	-1	-1	-1	-1	-1	-1	-1	-1	3	9	0.00648201	4	11	0.00589784	4	10	0.00653305	3	14	0.0122518	2
gi|215495870|gb|EEC05511.1|	-1	-1	-1	1	1	0.000567467	-1	-1	-1	-1	-1	-1	-1	-1	-1	-1	-1	-1	-1	-1	-1	-1	-1	-1	-1	-1	-1	-1	-1	-1	-1	-1	-1	-1	-1	-1	-1	-1	-1	-1	-1	-1	-1	-1	-1	-1	-1	-1	-1
gi|215496065|gb|EEC05706.1|	-1	-1	-1	-1	-1	-1	-1	-1	-1	-1	-1	-1	-1	-1	-1	-1	-1	-1	2	3	0.000304181	-1	-1	-1	-1	-1	-1	-1	-1	-1	-1	-1	-1	1	1	0.000437152	2	2	0.000567683	8	10	0.00211304	-1	-1	-1	-1	-1	-1	3
gi|215496234|gb|EEC05874.1|	-1	-1	-1	-1	-1	-1	-1	-1	-1	11	17	0.00156617	8	13	0.00119592	6	8	0.000880021	3	6	0.000287969	-1	-1	-1	-1	-1	-1	14	28	0.00327694	11	22	0.00301058	9	13	0.00269004	-1	-1	-1	-1	-1	-1	-1	-1	-1	2	4	0.000653017	2
gi|215496235|gb|EEC05875.1|	-1	-1	-1	-1	-1	-1	-1	-1	-1	-1	-1	-1	-1	-1	-1	-1	-1	-1	-1	-1	-1	-1	-1	-1	-1	-1	-1	1	2	0.000812533	-1	-1	-1	-1	-1	-1	-1	-1	-1	-1	-1	-1	-1	-1	-1	-1	-1	-1	-1
gi|215496236|gb|EEC05876.1|	-1	-1	-1	-1	-1	-1	-1	-1	-1	-1	-1	-1	-1	-1	-1	-1	-1	-1	2	5	0.000685143	-1	-1	-1	-1	-1	-1	3	5	0.0016707	4	6	0.00234421	1	2	0.00118158	-1	-1	-1	-1	-1	-1	-1	-1	-1	-1	-1	-1	1
gi|215496237|gb|EEC05877.1|	-1	-1	-1	-1	-1	-1	-1	-1	-1	9	12	0.00151243	9	20	0.00251705	8	14	0.00210686	2	2	0.000131319	-1	-1	-1	-1	-1	-1	9	24	0.0038426	7	22	0.00411865	8	19	0.00537864	-1	-1	-1	-1	-1	-1	-1	-1	-1	4	6	0.00134005	-1
gi|215496256|gb|EEC05896.1|	-1	-1	-1	-1	-1	-1	2	2	0.000345003	5	6	0.000619602	4	5	0.000515584	-1	-1	-1	3	5	0.000268989	-1	-1	-1	-1	-1	-1	6	9	0.00118066	5	7	0.00107373	3	6	0.00139167	-1	-1	-1	-1	-1	-1	-1	-1	-1	-1	-1	-1	-1
gi|215496276|gb|EEC05916.1|	-1	-1	-1	-1	-1	-1	1	1	0.000356672	5	5	0.0010676	-1	-1	-1	2	2	0.000509895	-1	-1	-1	-1	-1	-1	-1	-1	-1	-1	-1	-1	-1	-1	-1	-1	-1	-1	5	10	0.00311391	5	14	0.00324539	5	12	0.0033895	6	18	0.00681058	3
gi|215496355|gb|EEC05995.1|	-1	-1	-1	-1	-1	-1	-1	-1	-1	-1	-1	-1	-1	-1	-1	-1	-1	-1	-1	-1	-1	-1	-1	-1	-1	-1	-1	-1	-1	-1	-1	-1	-1	-1	-1	-1	-1	-1	-1	-1	-1	-1	-1	-1	-1	-1	-1	-1	-1
gi|215496427|gb|EEC06067.1|	-1	-1	-1	-1	-1	-1	-1	-1	-1	-1	-1	-1	-1	-1	-1	-1	-1	-1	-1	-1	-1	-1	-1	-1	-1	-1	-1	-1	-1	-1	-1	-1	-1	-1	-1	-1	-1	-1	-1	-1	-1	-1	-1	-1	-1	-1	-1	-1	-1
gi|215496510|gb|EEC06150.1|	-1	-1	-1	-1	-1	-1	-1	-1	-1	-1	-1	-1	-1	-1	-1	-1	-1	-1	-1	-1	-1	-1	-1	-1	-1	-1	-1	-1	-1	-1	-1	-1	-1	-1	-1	-1	-1	-1	-1	-1	-1	-1	-1	-1	-1	-1	-1	-1	-1
gi|215496543|gb|EEC06183.1|	-1	-1	-1	-1	-1	-1	-1	-1	-1	-1	-1	-1	-1	-1	-1	-1	-1	-1	-1	-1	-1	-1	-1	-1	-1	-1	-1	-1	-1	-1	-1	-1	-1	-1	-1	-1	-1	-1	-1	-1	-1	-1	-1	-1	-1	-1	-1	-1	-1
gi|215496807|gb|EEC06447.1|	-1	-1	-1	-1	-1	-1	-1	-1	-1	-1	-1	-1	-1	-1	-1	-1	-1	-1	-1	-1	-1	-1	-1	-1	-1	-1	-1	-1	-1	-1	-1	-1	-1	-1	-1	-1	-1	-1	-1	-1	-1	-1	-1	-1	-1	-1	-1	-1	-1
gi|215496832|gb|EEC06472.1|	-1	-1	-1	-1	-1	-1	-1	-1	-1	1	1	0.000125167	1	2	0.000249969	-1	-1	-1	-1	-1	-1	-1	-1	-1	-1	-1	-1	-1	-1	-1	-1	-1	-1	-1	-1	-1	-1	-1	-1	-1	-1	-1	-1	-1	-1	-1	-1	-1	-1
gi|215496847|gb|EEC06487.1|	-1	-1	-1	-1	-1	-1	-1	-1	-1	2	2	0.00159553	1	1	0.000796605	-1	-1	-1	-1	-1	-1	-1	-1	-1	-1	-1	-1	-1	-1	-1	-1	-1	-1	-1	-1	-1	-1	-1	-1	-1	-1	-1	-1	-1	-1	-1	-1	-1	-1
gi|215497002|gb|EEC06642.1|	-1	-1	-1	-1	-1	-1	-1	-1	-1	-1	-1	-1	-1	-1	-1	-1	-1	-1	-1	-1	-1	-1	-1	-1	-1	-1	-1	-1	-1	-1	-1	-1	-1	-1	-1	-1	-1	-1	-1	-1	-1	-1	-1	-1	-1	-1	-1	-1	-1
gi|215497394|gb|EEC06888.1|	-1	-1	-1	-1	-1	-1	-1	-1	-1	1	1	0.000590217	1	1	0.000589358	-1	-1	-1	-1	-1	-1	-1	-1	-1	-1	-1	-1	1	2	0.00149955	1	2	0.00175339	-1	-1	-1	-1	-1	-1	-1	-1	-1	-1	-1	-1	-1	-1	-1	-1
gi|215497405|gb|EEC06899.1|	2	2	0.00504559	-1	-1	-1	3	5	0.00739442	3	4	0.0035413	3	4	0.00353615	3	4	0.00422839	2	4	0.00184487	-1	-1	-1	-1	-1	-1	-1	-1	-1	-1	-1	-1	-1	-1	-1	-1	-1	-1	-1	-1	-1	-1	-1	-1	-1	-1	-1	-1
gi|215497443|gb|EEC06937.1|	-1	-1	-1	-1	-1	-1	-1	-1	-1	-1	-1	-1	-1	-1	-1	-1	-1	-1	-1	-1	-1	-1	-1	-1	-1	-1	-1	-1	-1	-1	-1	-1	-1	-1	-1	-1	1	5	0.00370185	1	5	0.00275582	1	5	0.0033579	1	3	0.00269883	-1
gi|215497489|gb|EEC06983.1|	-1	-1	-1	-1	-1	-1	-1	-1	-1	-1	-1	-1	-1	-1	-1	-1	-1	-1	-1	-1	-1	-1	-1	-1	-1	-1	-1	-1	-1	-1	-1	-1	-1	-1	-1	-1	-1	-1	-1	-1	-1	-1	-1	-1	-1	-1	-1	-1	-1
gi|215497581|gb|EEC07075.1|	-1	-1	-1	-1	-1	-1	-1	-1	-1	-1	-1	-1	-1	-1	-1	-1	-1	-1	-1	-1	-1	-1	-1	-1	-1	-1	-1	1	1	0.000470523	-1	-1	-1	-1	-1	-1	-1	-1	-1	-1	-1	-1	-1	-1	-1	-1	-1	-1	-1
gi|215497665|gb|EEC07159.1|	-1	-1	-1	-1	-1	-1	-1	-1	-1	-1	-1	-1	-1	-1	-1	-1	-1	-1	-1	-1	-1	-1	-1	-1	-1	-1	-1	-1	-1	-1	-1	-1	-1	-1	-1	-1	-1	-1	-1	-1	-1	-1	-1	-1	-1	6	6	0.001109	2
gi|215497740|gb|EEC07234.1|	-1	-1	-1	-1	-1	-1	-1	-1	-1	-1	-1	-1	-1	-1	-1	-1	-1	-1	7	26	0.00289211	3	12	0.00568633	4	14	0.00249515	3	7	0.0018987	3	7	0.0022201	3	6	0.00287749	7	24	0.00747338	8	29	0.00672259	7	25	0.00706146	-1	-1	-1	-1
gi|215497768|gb|EEC07262.1|	5	14	0.0217757	5	25	0.0340267	5	19	0.0173241	5	18	0.00982512	5	16	0.00872073	5	19	0.0123832	6	38	0.0108057	-1	-1	-1	6	30	0.0136684	2	5	0.00346701	3	5	0.0040539	2	4	0.00490399	5	9	0.00716433	5	10	0.00592605	5	8	0.00577659	3	7	0.00677076	1
gi|215497770|gb|EEC07264.1|	6	12	0.0186649	4	9	0.0122496	6	16	0.0145887	6	16	0.00873344	6	15	0.00817568	5	13	0.00847268	6	20	0.0056872	-1	-1	-1	3	9	0.00410051	3	5	0.00346701	4	8	0.00648624	2	5	0.00612999	-1	-1	-1	-1	-1	-1	-1	-1	-1	2	6	0.00580351	1
gi|215497803|gb|EEC07297.1|	-1	-1	-1	-1	-1	-1	-1	-1	-1	-1	-1	-1	-1	-1	-1	-1	-1	-1	-1	-1	-1	-1	-1	-1	-1	-1	-1	-1	-1	-1	-1	-1	-1	-1	-1	-1	-1	-1	-1	-1	-1	-1	-1	-1	-1	-1	-1	-1	-1
gi|215497829|gb|EEC07323.1|	1	1	0.00113043	2	6	0.00593515	2	5	0.00331335	4	8	0.00317363	3	7	0.00277288	3	9	0.00426305	6	16	0.00330666	1	3	0.00264119	2	5	0.00165564	2	7	0.00352763	2	6	0.00353553	2	6	0.00534616	1	1	0.00057854	1	1	0.000430691	2	2	0.00104957	2	5	0.00351487	1
gi|215497992|gb|EEC07486.1|	-1	-1	-1	-1	-1	-1	-1	-1	-1	-1	-1	-1	-1	-1	-1	-1	-1	-1	-1	-1	-1	-1	-1	-1	-1	-1	-1	-1	-1	-1	-1	-1	-1	-1	-1	-1	-1	-1	-1	-1	-1	-1	-1	-1	-1	-1	-1	-1	-1
gi|215498016|gb|EEC07510.1|	-1	-1	-1	-1	-1	-1	-1	-1	-1	-1	-1	-1	1	1	0.000328014	-1	-1	-1	-1	-1	-1	-1	-1	-1	-1	-1	-1	-1	-1	-1	-1	-1	-1	-1	-1	-1	-1	-1	-1	-1	-1	-1	-1	-1	-1	-1	-1	-1	-1
gi|215498130|gb|EEC07624.1|	-1	-1	-1	-1	-1	-1	-1	-1	-1	-1	-1	-1	-1	-1	-1	-1	-1	-1	-1	-1	-1	-1	-1	-1	-1	-1	-1	-1	-1	-1	-1	-1	-1	-1	-1	-1	-1	-1	-1	-1	-1	-1	-1	-1	-1	-1	-1	-1	-1
gi|215498275|gb|EEC07769.1|	-1	-1	-1	-1	-1	-1	-1	-1	-1	-1	-1	-1	-1	-1	-1	-1	-1	-1	-1	-1	-1	-1	-1	-1	-1	-1	-1	-1	-1	-1	-1	-1	-1	-1	-1	-1	2	3	0.00102458	3	4	0.00101699	3	5	0.00154897	-1	-1	-1	-1
gi|215498308|gb|EEC07802.1|	-1	-1	-1	-1	-1	-1	-1	-1	-1	1	3	0.0032506	1	3	0.00324587	1	2	0.00258752	-1	-1	-1	-1	-1	-1	-1	-1	-1	1	2	0.00275291	1	1	0.00160946	1	2	0.0048674	-1	-1	-1	-1	-1	-1	-1	-1	-1	-1	-1	-1	-1
gi|215498351|gb|EEC07845.1|	-1	-1	-1	-1	-1	-1	-1	-1	-1	-1	-1	-1	2	2	0.000481668	1	1	0.00028798	-1	-1	-1	-1	-1	-1	-1	-1	-1	-1	-1	-1	-1	-1	-1	-1	-1	-1	-1	-1	-1	-1	-1	-1	-1	-1	-1	-1	-1	-1	-1
gi|215498359|gb|EEC07853.1|	1	15	0.0525938	1	26	0.0797724	2	47	0.0966037	1	28	0.0344527	1	15	0.0184299	1	10	0.0146919	3	47	0.0301277	-1	-1	-1	-1	-1	-1	-1	-1	-1	1	1	0.00182769	-1	-1	-1	-1	-1	-1	-1	-1	-1	-1	-1	-1	-1	-1	-1	-1
gi|215498543|gb|EEC08037.1|	-1	-1	-1	-1	-1	-1	-1	-1	-1	-1	-1	-1	-1	-1	-1	-1	-1	-1	2	3	0.00153324	-1	-1	-1	-1	-1	-1	-1	-1	-1	-1	-1	-1	-1	-1	-1	-1	-1	-1	-1	-1	-1	-1	-1	-1	-1	-1	-1	-1
gi|215498567|gb|EEC08061.1|	-1	-1	-1	2	3	0.00196763	2	4	0.00175751	6	15	0.00394547	7	12	0.00315178	5	9	0.00282659	5	11	0.00150731	4	10	0.00583742	-1	-1	-1	5	8	0.00267311	6	9	0.00351632	5	10	0.00590789	-1	-1	-1	-1	-1	-1	-1	-1	-1	4	10	0.00466103	1
gi|215498642|gb|EEC08136.1|	-1	-1	-1	-1	-1	-1	-1	-1	-1	-1	-1	-1	1	2	0.000534989	-1	-1	-1	-1	-1	-1	-1	-1	-1	-1	-1	-1	-1	-1	-1	-1	-1	-1	-1	-1	-1	-1	-1	-1	-1	-1	-1	-1	-1	-1	-1	-1	-1	-1
gi|215498864|gb|EEC08358.1|	-1	-1	-1	-1	-1	-1	-1	-1	-1	-1	-1	-1	-1	-1	-1	-1	-1	-1	-1	-1	-1	-1	-1	-1	-1	-1	-1	-1	-1	-1	-1	-1	-1	-1	-1	-1	-1	-1	-1	-1	-1	-1	3	3	0.000489979	8	22	0.00481322	3
gi|215499009|gb|EEC08503.1|	-1	-1	-1	-1	-1	-1	-1	-1	-1	-1	-1	-1	-1	-1	-1	-1	-1	-1	-1	-1	-1	-1	-1	-1	-1	-1	-1	2	2	0.00157645	-1	-1	-1	-1	-1	-1	-1	-1	-1	-1	-1	-1	-1	-1	-1	-1	-1	-1	-1
gi|215499032|gb|EEC08526.1|	-1	-1	-1	-1	-1	-1	-1	-1	-1	-1	-1	-1	-1	-1	-1	-1	-1	-1	-1	-1	-1	-1	-1	-1	-1	-1	-1	-1	-1	-1	-1	-1	-1	-1	-1	-1	-1	-1	-1	-1	-1	-1	-1	-1	-1	-1	-1	-1	-1
gi|215499096|gb|EEC08590.1|	-1	-1	-1	-1	-1	-1	-1	-1	-1	-1	-1	-1	-1	-1	-1	-1	-1	-1	-1	-1	-1	-1	-1	-1	-1	-1	-1	-1	-1	-1	-1	-1	-1	-1	-1	-1	-1	-1	-1	-1	-1	-1	-1	-1	-1	-1	-1	-1	-1
gi|215499165|gb|EEC08659.1|	-1	-1	-1	-1	-1	-1	-1	-1	-1	1	2	0.00046686	1	2	0.00046618	-1	-1	-1	-1	-1	-1	-1	-1	-1	-1	-1	-1	-1	-1	-1	-1	-1	-1	-1	-1	-1	-1	-1	-1	-1	-1	-1	-1	-1	-1	-1	-1	-1	-1
gi|215499192|gb|EEC08686.1|	-1	-1	-1	1	1	0.000726996	1	2	0.000974044	1	2	0.000583106	1	1	0.000291129	2	2	0.000696242	4	4	0.000607549	-1	-1	-1	-1	-1	-1	1	1	0.000370371	1	2	0.000866134	-1	-1	-1	-1	-1	-1	-1	-1	-1	-1	-1	-1	-1	-1	-1	-1
gi|215499193|gb|EEC08687.1|	-1	-1	-1	-1	-1	-1	-1	-1	-1	2	2	0.000507669	2	2	0.00050693	3	4	0.00121234	6	8	0.0010579	-1	-1	-1	3	5	0.00105938	1	1	0.000322456	-1	-1	-1	-1	-1	-1	-1	-1	-1	-1	-1	-1	-1	-1	-1	-1	-1	-1	-1
gi|215499194|gb|EEC08688.1|	-1	-1	-1	-1	-1	-1	-1	-1	-1	-1	-1	-1	-1	-1	-1	-1	-1	-1	-1	-1	-1	-1	-1	-1	-1	-1	-1	3	4	0.0010079	1	1	0.000294628	-1	-1	-1	-1	-1	-1	-1	-1	-1	-1	-1	-1	-1	-1	-1	-1
gi|215499318|gb|EEC08812.1|	-1	-1	-1	-1	-1	-1	-1	-1	-1	-1	-1	-1	-1	-1	-1	-1	-1	-1	-1	-1	-1	-1	-1	-1	-1	-1	-1	-1	-1	-1	-1	-1	-1	-1	-1	-1	-1	-1	-1	-1	-1	-1	-1	-1	-1	-1	-1	-1	-1
gi|215499481|gb|EEC08975.1|	-1	-1	-1	-1	-1	-1	-1	-1	-1	-1	-1	-1	-1	-1	-1	-1	-1	-1	-1	-1	-1	-1	-1	-1	-1	-1	-1	-1	-1	-1	-1	-1	-1	-1	-1	-1	-1	-1	-1	-1	-1	-1	-1	-1	-1	-1	-1	-1	-1
gi|215499487|gb|EEC08981.1|	-1	-1	-1	-1	-1	-1	-1	-1	-1	1	1	0.000625834	1	1	0.000624923	1	1	0.000747259	-1	-1	-1	-1	-1	-1	-1	-1	-1	-1	-1	-1	-1	-1	-1	-1	-1	-1	-1	-1	-1	-1	-1	-1	-1	-1	-1	-1	-1	-1	-1
gi|215499573|gb|EEC09067.1|	-1	-1	-1	-1	-1	-1	-1	-1	-1	-1	-1	-1	-1	-1	-1	-1	-1	-1	-1	-1	-1	-1	-1	-1	-1	-1	-1	-1	-1	-1	-1	-1	-1	-1	-1	-1	-1	-1	-1	-1	-1	-1	-1	-1	-1	-1	-1	-1	-1
gi|215499612|gb|EEC09106.1|	-1	-1	-1	-1	-1	-1	-1	-1	-1	-1	-1	-1	-1	-1	-1	-1	-1	-1	-1	-1	-1	-1	-1	-1	-1	-1	-1	-1	-1	-1	-1	-1	-1	-1	-1	-1	-1	-1	-1	-1	-1	-1	-1	-1	-1	-1	-1	-1	-1
gi|215499626|gb|EEC09120.1|	-1	-1	-1	-1	-1	-1	-1	-1	-1	-1	-1	-1	-1	-1	-1	-1	-1	-1	-1	-1	-1	-1	-1	-1	-1	-1	-1	-1	-1	-1	-1	-1	-1	-1	-1	-1	-1	-1	-1	-1	-1	-1	-1	-1	-1	-1	-1	-1	-1
gi|215499627|gb|EEC09121.1|	-1	-1	-1	-1	-1	-1	-1	-1	-1	-1	-1	-1	-1	-1	-1	-1	-1	-1	-1	-1	-1	-1	-1	-1	-1	-1	-1	-1	-1	-1	-1	-1	-1	-1	-1	-1	-1	-1	-1	-1	-1	-1	-1	-1	-1	-1	-1	-1	-1
gi|215499778|gb|EEC09272.1|	-1	-1	-1	-1	-1	-1	-1	-1	-1	-1	-1	-1	-1	-1	-1	-1	-1	-1	-1	-1	-1	-1	-1	-1	-1	-1	-1	-1	-1	-1	-1	-1	-1	-1	-1	-1	-1	-1	-1	-1	-1	-1	-1	-1	-1	-1	-1	-1	-1
gi|215499869|gb|EEC09363.1|	-1	-1	-1	-1	-1	-1	-1	-1	-1	2	3	0.00196207	-1	-1	-1	-1	-1	-1	1	1	0.00034072	-1	-1	-1	-1	-1	-1	-1	-1	-1	-1	-1	-1	-1	-1	-1	-1	-1	-1	-1	-1	-1	-1	-1	-1	-1	-1	-1	-1
gi|215499934|gb|EEC09428.1|	3	14	0.0286749	3	15	0.0268845	6	20	0.0240136	3	16	0.0115005	3	14	0.0100483	3	16	0.0137318	4	33	0.012357	1	13	0.0207373	3	22	0.0131992	2	12	0.0109571	2	10	0.0106766	2	5	0.00807217	3	6	0.00628947	4	7	0.00546253	3	7	0.00665595	2	12	0.0152845	1
gi|215499936|gb|EEC09430.1|	1	5	0.00869198	-1	-1	-1	1	3	0.00305719	1	7	0.00427039	1	6	0.00365501	1	7	0.00509895	1	4	0.00127126	-1	-1	-1	1	1	0.000509214	-1	-1	-1	-1	-1	-1	-1	-1	-1	-1	-1	-1	1	2	0.00132465	1	3	0.00242107	-1	-1	-1	-1
gi|215500018|gb|EEC09512.1|	-1	-1	-1	-1	-1	-1	-1	-1	-1	-1	-1	-1	-1	-1	-1	-1	-1	-1	-1	-1	-1	-1	-1	-1	-1	-1	-1	-1	-1	-1	-1	-1	-1	-1	-1	-1	-1	-1	-1	-1	-1	-1	-1	-1	-1	-1	-1	-1	-1
gi|215500073|gb|EEC09567.1|	-1	-1	-1	-1	-1	-1	-1	-1	-1	2	2	0.000784829	2	4	0.00156737	2	3	0.00140566	-1	-1	-1	-1	-1	-1	-1	-1	-1	-1	-1	-1	-1	-1	-1	-1	-1	-1	-1	-1	-1	-1	-1	-1	-1	-1	-1	-1	-1	-1	-1
gi|215500090|gb|EEC09584.1|	-1	-1	-1	-1	-1	-1	2	2	0.000677477	3	4	0.000811136	4	7	0.00141742	3	4	0.000968515	4	9	0.000950779	2	4	0.00180014	4	5	0.00084632	2	4	0.00103042	2	4	0.00120485	2	2	0.000910937	-1	-1	-1	-1	-1	-1	-1	-1	-1	-1	-1	-1	-1
gi|215500162|gb|EEC09656.1|	4	5	0.00485608	5	17	0.0144478	6	14	0.0079707	8	27	0.0092024	6	21	0.007147	7	25	0.010174	6	36	0.00639209	4	12	0.00907677	7	24	0.00682777	8	22	0.00952532	5	19	0.00961897	6	13	0.00995188	9	31	0.0154087	10	40	0.0148012	8	34	0.0153297	5	18	0.0108714	3
gi|215500258|gb|EEC09752.1|	-1	-1	-1	-1	-1	-1	-1	-1	-1	-1	-1	-1	-1	-1	-1	-1	-1	-1	2	5	0.00233456	-1	-1	-1	-1	-1	-1	-1	-1	-1	-1	-1	-1	-1	-1	-1	-1	-1	-1	2	2	0.00194609	2	2	0.00237126	-1	-1	-1	-1
gi|215500321|gb|EEC09815.1|	-1	-1	-1	-1	-1	-1	-1	-1	-1	-1	-1	-1	-1	-1	-1	-1	-1	-1	-1	-1	-1	-1	-1	-1	-1	-1	-1	-1	-1	-1	-1	-1	-1	-1	-1	-1	-1	-1	-1	-1	-1	-1	-1	-1	-1	-1	-1	-1	-1
gi|215500480|gb|EEC09974.1|	-1	-1	-1	-1	-1	-1	-1	-1	-1	-1	-1	-1	-1	-1	-1	-1	-1	-1	-1	-1	-1	-1	-1	-1	-1	-1	-1	-1	-1	-1	-1	-1	-1	-1	-1	-1	-1	-1	-1	-1	-1	-1	-1	-1	-1	-1	-1	-1	-1
gi|215500570|gb|EEC10064.1|	-1	-1	-1	-1	-1	-1	-1	-1	-1	-1	-1	-1	-1	-1	-1	-1	-1	-1	2	4	0.000817727	-1	-1	-1	-1	-1	-1	-1	-1	-1	-1	-1	-1	-1	-1	-1	3	4	0.00228914	3	6	0.00255621	2	4	0.00207645	-1	-1	-1	-1
gi|215500599|gb|EEC10093.1|	-1	-1	-1	-1	-1	-1	-1	-1	-1	2	6	0.00298343	2	5	0.00248257	2	6	0.00356228	-1	-1	-1	-1	-1	-1	-1	-1	-1	-1	-1	-1	-1	-1	-1	-1	-1	-1	-1	-1	-1	-1	-1	-1	-1	-1	-1	-1	-1	-1	-1
gi|215500600|gb|EEC10094.1|	-1	-1	-1	2	6	0.00600073	3	8	0.00535993	4	10	0.00401087	4	13	0.00520654	5	12	0.00574688	3	8	0.0016716	-1	-1	-1	-1	-1	-1	3	8	0.00407613	4	8	0.00476613	3	8	0.00720697	3	4	0.00233973	4	6	0.0026127	4	5	0.00265292	3	7	0.0049752	3
gi|215500602|gb|EEC10096.1|	-1	-1	-1	3	5	0.00219155	7	10	0.00293628	8	18	0.00316402	8	17	0.00298389	6	9	0.00188896	4	8	0.000732589	-1	-1	-1	4	4	0.000586891	8	15	0.00334948	8	15	0.00391648	5	8	0.0031585	-1	-1	-1	3	5	0.000954195	4	5	0.00116266	5	11	0.00342636	-1
gi|215500628|gb|EEC10122.1|	-1	-1	-1	-1	-1	-1	-1	-1	-1	-1	-1	-1	-1	-1	-1	-1	-1	-1	-1	-1	-1	-1	-1	-1	-1	-1	-1	-1	-1	-1	-1	-1	-1	-1	-1	-1	-1	-1	-1	-1	-1	-1	-1	-1	-1	-1	-1	-1	-1
gi|215500702|gb|EEC10196.1|	-1	-1	-1	-1	-1	-1	1	3	0.00236237	-1	-1	-1	-1	-1	-1	2	2	0.00112574	2	4	0.000982335	-1	-1	-1	-1	-1	-1	-1	-1	-1	2	2	0.00140044	-1	-1	-1	2	3	0.00206246	3	3	0.00153539	2	3	0.00187083	-1	-1	-1	-1
gi|215500805|gb|EEC10299.1|	-1	-1	-1	3	4	0.000891734	3	5	0.000746727	12	20	0.0017881	11	17	0.00151767	9	16	0.00170802	10	16	0.00074522	-1	-1	-1	-1	-1	-1	7	14	0.00159004	8	12	0.0015936	5	10	0.0020081	-1	-1	-1	6	6	0.000582388	2	2	0.000236542	3	7	0.001109	1
gi|215500919|gb|EEC10413.1|	-1	-1	-1	-1	-1	-1	3	3	0.00115494	7	10	0.00230466	7	11	0.00253143	7	11	0.00302699	6	13	0.00156082	-1	-1	-1	2	4	0.000769479	3	9	0.00263493	3	4	0.00136932	2	3	0.00155293	-1	-1	-1	-1	-1	-1	-1	-1	-1	-1	-1	-1	-1
gi|215500996|gb|EEC10490.1|	-1	-1	-1	-1	-1	-1	-1	-1	-1	-1	-1	-1	-1	-1	-1	-1	-1	-1	-1	-1	-1	-1	-1	-1	-1	-1	-1	-1	-1	-1	-1	-1	-1	-1	-1	-1	4	6	0.00108773	5	8	0.00107968	4	8	0.00131556	-1	-1	-1	-1
gi|215501115|gb|EEC10609.1|	-1	-1	-1	-1	-1	-1	-1	-1	-1	-1	-1	-1	-1	-1	-1	-1	-1	-1	-1	-1	-1	-1	-1	-1	-1	-1	-1	-1	-1	-1	-1	-1	-1	-1	-1	-1	-1	-1	-1	-1	-1	-1	-1	-1	-1	-1	-1	-1	-1
gi|215501194|gb|EEC10688.1|	-1	-1	-1	-1	-1	-1	-1	-1	-1	-1	-1	-1	-1	-1	-1	-1	-1	-1	-1	-1	-1	-1	-1	-1	-1	-1	-1	-1	-1	-1	-1	-1	-1	-1	-1	-1	-1	-1	-1	-1	-1	-1	-1	-1	-1	-1	-1	-1	-1
gi|215501323|gb|EEC10817.1|	-1	-1	-1	-1	-1	-1	-1	-1	-1	-1	-1	-1	-1	-1	-1	-1	-1	-1	-1	-1	-1	-1	-1	-1	-1	-1	-1	-1	-1	-1	-1	-1	-1	-1	-1	-1	-1	-1	-1	-1	-1	-1	-1	-1	-1	-1	-1	-1	-1
gi|215501519|gb|EEC11013.1|	2	4	0.00725856	-1	-1	-1	-1	-1	-1	2	5	0.00318407	2	4	0.00254355	-1	-1	-1	2	7	0.00232227	-1	-1	-1	-1	-1	-1	-1	-1	-1	-1	-1	-1	-1	-1	-1	-1	-1	-1	-1	-1	-1	-1	-1	-1	-1	-1	-1	-1
gi|215501556|gb|EEC11050.1|	-1	-1	-1	-1	-1	-1	-1	-1	-1	2	5	0.0011747	2	2	0.000469198	-1	-1	-1	-1	-1	-1	-1	-1	-1	-1	-1	-1	2	3	0.000895364	-1	-1	-1	-1	-1	-1	-1	-1	-1	-1	-1	-1	-1	-1	-1	-1	-1	-1	-1
gi|215501790|gb|EEC11284.1|	-1	-1	-1	-1	-1	-1	-1	-1	-1	-1	-1	-1	-1	-1	-1	-1	-1	-1	-1	-1	-1	-1	-1	-1	-1	-1	-1	-1	-1	-1	-1	-1	-1	-1	-1	-1	-1	-1	-1	-1	-1	-1	-1	-1	-1	-1	-1	-1	-1
gi|215501798|gb|EEC11292.1|	-1	-1	-1	-1	-1	-1	-1	-1	-1	-1	-1	-1	1	1	0.000292303	-1	-1	-1	-1	-1	-1	-1	-1	-1	-1	-1	-1	-1	-1	-1	-1	-1	-1	-1	-1	-1	-1	-1	-1	-1	-1	-1	-1	-1	-1	-1	-1	-1	-1
gi|215501836|gb|EEC11330.1|	-1	-1	-1	-1	-1	-1	-1	-1	-1	-1	-1	-1	1	2	0.000627628	-1	-1	-1	-1	-1	-1	-1	-1	-1	-1	-1	-1	3	4	0.00159693	2	2	0.000933625	-1	-1	-1	-1	-1	-1	-1	-1	-1	-1	-1	-1	-1	-1	-1	-1
gi|215501837|gb|EEC11331.1|	-1	-1	-1	-1	-1	-1	-1	-1	-1	-1	-1	-1	-1	-1	-1	-1	-1	-1	-1	-1	-1	-1	-1	-1	-1	-1	-1	1	1	0.000428942	-1	-1	-1	-1	-1	-1	-1	-1	-1	-1	-1	-1	-1	-1	-1	-1	-1	-1	-1
gi|215501838|gb|EEC11332.1|	-1	-1	-1	-1	-1	-1	-1	-1	-1	1	2	0.000509451	1	2	0.000508709	-1	-1	-1	-1	-1	-1	-1	-1	-1	-1	-1	-1	2	3	0.000970763	1	2	0.000756728	1	1	0.000572132	-1	-1	-1	-1	-1	-1	-1	-1	-1	-1	-1	-1	-1
gi|215501855|gb|EEC11349.1|	-1	-1	-1	-1	-1	-1	-1	-1	-1	-1	-1	-1	-1	-1	-1	-1	-1	-1	-1	-1	-1	-1	-1	-1	-1	-1	-1	-1	-1	-1	-1	-1	-1	-1	-1	-1	-1	-1	-1	-1	-1	-1	-1	-1	-1	-1	-1	-1	-1
gi|215502041|gb|EEC11535.1|	-1	-1	-1	-1	-1	-1	-1	-1	-1	-1	-1	-1	-1	-1	-1	-1	-1	-1	-1	-1	-1	-1	-1	-1	-1	-1	-1	-1	-1	-1	-1	-1	-1	-1	-1	-1	-1	-1	-1	-1	-1	-1	-1	-1	-1	-1	-1	-1	-1
gi|215502067|gb|EEC11561.1|	-1	-1	-1	-1	-1	-1	1	1	0.000767522	-1	-1	-1	-1	-1	-1	-1	-1	-1	-1	-1	-1	-1	-1	-1	-1	-1	-1	-1	-1	-1	-1	-1	-1	-1	-1	-1	-1	-1	-1	-1	-1	-1	-1	-1	-1	-1	-1	-1	-1
gi|215502068|gb|EEC11562.1|	-1	-1	-1	-1	-1	-1	1	1	0.000378964	-1	-1	-1	-1	-1	-1	-1	-1	-1	-1	-1	-1	-1	-1	-1	-1	-1	-1	-1	-1	-1	-1	-1	-1	-1	-1	-1	-1	-1	-1	-1	-1	-1	-1	-1	-1	-1	-1	-1	-1
gi|215502069|gb|EEC11563.1|	-1	-1	-1	3	5	0.00274276	7	15	0.0055122	8	24	0.00527976	8	20	0.0043934	8	19	0.00499079	6	23	0.00263593	4	22	0.0107408	6	23	0.00422339	9	33	0.00922225	10	29	0.00947629	9	23	0.0113646	5	9	0.00288744	7	13	0.00310489	8	15	0.00436527	3	6	0.00233899	2
gi|215502217|gb|EEC11711.1|	-1	-1	-1	-1	-1	-1	-1	-1	-1	-1	-1	-1	-1	-1	-1	-1	-1	-1	-1	-1	-1	-1	-1	-1	-1	-1	-1	-1	-1	-1	-1	-1	-1	-1	-1	-1	-1	-1	-1	-1	-1	-1	-1	-1	-1	-1	-1	-1	-1
gi|215502223|gb|EEC11717.1|	-1	-1	-1	-1	-1	-1	-1	-1	-1	-1	-1	-1	-1	-1	-1	-1	-1	-1	-1	-1	-1	-1	-1	-1	-1	-1	-1	-1	-1	-1	-1	-1	-1	-1	-1	-1	-1	-1	-1	-1	-1	-1	-1	-1	-1	-1	-1	-1	-1
gi|215502343|gb|EEC11837.1|	-1	-1	-1	-1	-1	-1	-1	-1	-1	-1	-1	-1	-1	-1	-1	-1	-1	-1	-1	-1	-1	-1	-1	-1	-1	-1	-1	-1	-1	-1	-1	-1	-1	-1	-1	-1	-1	-1	-1	-1	-1	-1	-1	-1	-1	-1	-1	-1	-1
gi|215502352|gb|EEC11846.1|	-1	-1	-1	-1	-1	-1	-1	-1	-1	-1	-1	-1	-1	-1	-1	-1	-1	-1	-1	-1	-1	-1	-1	-1	-1	-1	-1	-1	-1	-1	-1	-1	-1	-1	-1	-1	-1	-1	-1	-1	-1	-1	-1	-1	-1	-1	-1	-1	-1
gi|215502496|gb|EEC11990.1|	-1	-1	-1	-1	-1	-1	-1	-1	-1	-1	-1	-1	-1	-1	-1	-1	-1	-1	-1	-1	-1	-1	-1	-1	-1	-1	-1	-1	-1	-1	-1	-1	-1	-1	-1	-1	-1	-1	-1	-1	-1	-1	-1	-1	-1	-1	-1	-1	-1
gi|215502580|gb|EEC12074.1|	-1	-1	-1	-1	-1	-1	3	4	0.00394369	4	7	0.00413152	-1	-1	-1	-1	-1	-1	7	33	0.0101468	-1	-1	-1	-1	-1	-1	5	10	0.00749776	-1	-1	-1	3	5	0.00662836	3	10	0.00860755	-1	-1	-1	-1	-1	-1	3	10	0.0104589	-1
gi|215502606|gb|EEC12100.1|	-1	-1	-1	-1	-1	-1	-1	-1	-1	-1	-1	-1	-1	-1	-1	-1	-1	-1	-1	-1	-1	-1	-1	-1	-1	-1	-1	-1	-1	-1	-1	-1	-1	-1	-1	-1	-1	-1	-1	-1	-1	-1	-1	-1	-1	-1	-1	-1	-1
gi|215502735|gb|EEC12229.1|	1	2	0.000144361	-1	-1	-1	-1	-1	-1	-1	-1	-1	-1	-1	-1	-1	-1	-1	-1	-1	-1	-1	-1	-1	-1	-1	-1	-1	-1	-1	-1	-1	-1	-1	-1	-1	-1	-1	-1	-1	-1	-1	-1	-1	-1	-1	-1	-1	-1
gi|215502812|gb|EEC12306.1|	-1	-1	-1	-1	-1	-1	-1	-1	-1	-1	-1	-1	-1	-1	-1	-1	-1	-1	-1	-1	-1	-1	-1	-1	-1	-1	-1	-1	-1	-1	-1	-1	-1	-1	-1	-1	-1	-1	-1	-1	-1	-1	-1	-1	-1	-1	-1	-1	-1
gi|215502813|gb|EEC12307.1|	-1	-1	-1	-1	-1	-1	-1	-1	-1	1	2	0.000269876	1	2	0.000269483	1	2	0.000322238	-1	-1	-1	-1	-1	-1	-1	-1	-1	-1	-1	-1	-1	-1	-1	-1	-1	-1	-1	-1	-1	-1	-1	-1	-1	-1	-1	-1	-1	-1	-1
gi|215502814|gb|EEC12308.1|	-1	-1	-1	-1	-1	-1	-1	-1	-1	-1	-1	-1	-1	-1	-1	-1	-1	-1	-1	-1	-1	-1	-1	-1	-1	-1	-1	-1	-1	-1	-1	-1	-1	-1	-1	-1	-1	-1	-1	-1	-1	-1	-1	-1	-1	-1	-1	-1	2
gi|215502896|gb|EEC12390.1|	-1	-1	-1	-1	-1	-1	-1	-1	-1	-1	-1	-1	-1	-1	-1	-1	-1	-1	-1	-1	-1	-1	-1	-1	-1	-1	-1	-1	-1	-1	-1	-1	-1	-1	-1	-1	-1	-1	-1	-1	-1	-1	-1	-1	-1	-1	-1	-1	-1
gi|215502938|gb|EEC12432.1|	-1	-1	-1	-1	-1	-1	-1	-1	-1	-1	-1	-1	-1	-1	-1	-1	-1	-1	-1	-1	-1	-1	-1	-1	-1	-1	-1	-1	-1	-1	-1	-1	-1	-1	-1	-1	-1	-1	-1	-1	-1	-1	-1	-1	-1	-1	-1	-1	1
gi|215503328|gb|EEC12822.1|	-1	-1	-1	-1	-1	-1	-1	-1	-1	-1	-1	-1	-1	-1	-1	-1	-1	-1	-1	-1	-1	-1	-1	-1	-1	-1	-1	-1	-1	-1	-1	-1	-1	-1	-1	-1	-1	-1	-1	-1	-1	-1	-1	-1	-1	-1	-1	-1	-1
gi|215503360|gb|EEC12854.1|	-1	-1	-1	-1	-1	-1	-1	-1	-1	-1	-1	-1	-1	-1	-1	-1	-1	-1	1	3	0.000223786	-1	-1	-1	-1	-1	-1	-1	-1	-1	-1	-1	-1	-1	-1	-1	-1	-1	-1	-1	-1	-1	-1	-1	-1	-1	-1	-1	-1
gi|215503494|gb|EEC12988.1|	1	3	0.00554114	3	6	0.00969761	3	6	0.00649652	6	11	0.00713003	5	14	0.00906138	5	14	0.0108353	5	19	0.00641588	3	10	0.0143851	5	11	0.00595144	5	11	0.00905756	5	11	0.0105908	4	10	0.0145587	2	2	0.00189059	4	5	0.0035186	3	3	0.00257239	1	2	0.00229722	1
gi|215503496|gb|EEC12990.1|	-1	-1	-1	-1	-1	-1	-1	-1	-1	5	8	0.00124097	6	7	0.00108427	6	8	0.00148175	2	4	0.000323247	-1	-1	-1	-1	-1	-1	6	12	0.00236468	4	9	0.00207372	3	6	0.00209048	-1	-1	-1	3	4	0.000673646	2	3	0.000615615	-1	-1	-1	-1
gi|215503498|gb|EEC12992.1|	-1	-1	-1	-1	-1	-1	-1	-1	-1	-1	-1	-1	2	3	0.000340867	-1	-1	-1	-1	-1	-1	-1	-1	-1	-1	-1	-1	2	4	0.000578197	2	4	0.000676073	2	4	0.00102231	-1	-1	-1	-1	-1	-1	-1	-1	-1	-1	-1	-1	-1
gi|215503499|gb|EEC12993.1|	-1	-1	-1	-1	-1	-1	-1	-1	-1	3	5	0.00124737	3	8	0.00199288	3	6	0.00178726	4	7	0.000909757	-1	-1	-1	-1	-1	-1	5	11	0.00348607	4	8	0.0029645	3	6	0.00336202	-1	-1	-1	-1	-1	-1	-1	-1	-1	-1	-1	-1	-1
gi|215503712|gb|EEC13206.1|	-1	-1	-1	-1	-1	-1	-1	-1	-1	-1	-1	-1	-1	-1	-1	-1	-1	-1	-1	-1	-1	-1	-1	-1	-1	-1	-1	-1	-1	-1	-1	-1	-1	-1	-1	-1	3	5	0.00460317	5	10	0.00685361	4	5	0.00417547	2	6	0.00671188	-1
gi|215503716|gb|EEC13210.1|	-1	-1	-1	-1	-1	-1	-1	-1	-1	-1	-1	-1	-1	-1	-1	-1	-1	-1	3	7	0.00164434	-1	-1	-1	-1	-1	-1	-1	-1	-1	-1	-1	-1	-1	-1	-1	-1	-1	-1	-1	-1	-1	-1	-1	-1	-1	-1	-1	-1
gi|215503777|gb|EEC13271.1|	-1	-1	-1	-1	-1	-1	-1	-1	-1	-1	-1	-1	-1	-1	-1	-1	-1	-1	-1	-1	-1	-1	-1	-1	-1	-1	-1	-1	-1	-1	-1	-1	-1	-1	-1	-1	-1	-1	-1	-1	-1	-1	-1	-1	-1	3	6	0.00167071	2
gi|215503809|gb|EEC13303.1|	-1	-1	-1	-1	-1	-1	-1	-1	-1	7	7	0.000119374	6	8	0.000136229	1	2	4.07245e-05	-1	-1	-1	-1	-1	-1	-1	-1	-1	8	8	0.00017331	7	8	0.000202647	3	3	0.00011491	-1	-1	-1	-1	-1	-1	-1	-1	-1	-1	-1	-1	-1
gi|215503935|gb|EEC13429.1|	-1	-1	-1	-1	-1	-1	-1	-1	-1	-1	-1	-1	1	1	0.000293486	1	1	0.00035094	-1	-1	-1	-1	-1	-1	-1	-1	-1	-1	-1	-1	-1	-1	-1	-1	-1	-1	-1	-1	-1	-1	-1	-1	-1	-1	-1	1	1	0.000520827	-1
gi|215504034|gb|EEC13528.1|	-1	-1	-1	3	4	0.00603407	2	3	0.00303171	2	3	0.00181492	2	3	0.00181228	2	4	0.0028894	-1	-1	-1	1	1	0.00134261	2	3	0.00151491	2	3	0.00230556	1	1	0.000898614	1	1	0.00135881	-1	-1	-1	-1	-1	-1	-1	-1	-1	-1	-1	-1	-1
gi|215504080|gb|EEC13574.1|	-1	-1	-1	-1	-1	-1	3	5	0.00126321	6	17	0.00257113	7	14	0.00211432	7	16	0.0028894	6	16	0.00126066	2	2	0.000671303	-1	-1	-1	11	23	0.00441899	9	20	0.00449307	9	17	0.00577496	-1	-1	-1	-1	-1	-1	-1	-1	-1	2	6	0.00160805	1
gi|215504081|gb|EEC13575.1|	-1	-1	-1	-1	-1	-1	2	2	0.00172012	1	2	0.00102974	1	2	0.00102824	1	1	0.000614767	-1	-1	-1	-1	-1	-1	-1	-1	-1	1	2	0.00130812	1	1	0.000764778	1	1	0.00115644	-1	-1	-1	-1	-1	-1	-1	-1	-1	-1	-1	-1	-1
gi|215504082|gb|EEC13576.1|	-1	-1	-1	-1	-1	-1	1	2	0.00158521	4	6	0.00284693	4	9	0.00426418	2	2	0.0011331	2	4	0.000988755	2	3	0.00315907	-1	-1	-1	5	10	0.00602761	5	10	0.00704795	3	7	0.00746016	-1	-1	-1	-1	-1	-1	-1	-1	-1	-1	-1	-1	-1
gi|215504084|gb|EEC13578.1|	19	84	0.0111677	27	134	0.0155893	36	165	0.0128594	56	304	0.0141834	60	274	0.0127651	54	224	0.0124787	57	423	0.0102814	11	58	0.00600549	40	253	0.00985277	56	356	0.0210997	55	334	0.0231468	45	286	0.0299708	34	129	0.00877737	48	166	0.00840845	39	134	0.00827044	27	113	0.00934242	13
gi|215504085|gb|EEC13579.1|	43	222	0.034556	34	331	0.0450853	62	394	0.0359517	83	630	0.0344138	82	644	0.0351273	83	550	0.0358729	76	1058	0.0301079	22	260	0.0315194	71	691	0.0315065	76	848	0.0588447	66	739	0.0599617	54	615	0.0754556	79	482	0.0383978	81	532	0.0315503	79	464	0.0335295	46	368	0.0356216	24
gi|215504134|gb|EEC13628.1|	-1	-1	-1	-1	-1	-1	-1	-1	-1	-1	-1	-1	-1	-1	-1	-1	-1	-1	-1	-1	-1	-1	-1	-1	-1	-1	-1	-1	-1	-1	-1	-1	-1	-1	-1	-1	-1	-1	-1	-1	-1	-1	-1	-1	-1	-1	-1	-1	-1
gi|215504227|gb|EEC13721.1|	-1	-1	-1	-1	-1	-1	-1	-1	-1	-1	-1	-1	3	4	0.00110253	-1	-1	-1	-1	-1	-1	-1	-1	-1	-1	-1	-1	5	6	0.00210393	2	2	0.000820028	-1	-1	-1	-1	-1	-1	-1	-1	-1	-1	-1	-1	-1	-1	-1	-1
gi|215504245|gb|EEC13739.1|	-1	-1	-1	-1	-1	-1	-1	-1	-1	1	2	0.00031771	1	2	0.000317247	1	2	0.000379353	-1	-1	-1	-1	-1	-1	-1	-1	-1	-1	-1	-1	-1	-1	-1	-1	-1	-1	-1	-1	-1	-1	-1	-1	-1	-1	-1	-1	-1	-1	-1
gi|215504433|gb|EEC13927.1|	-1	-1	-1	-1	-1	-1	-1	-1	-1	-1	-1	-1	-1	-1	-1	-1	-1	-1	-1	-1	-1	-1	-1	-1	-1	-1	-1	-1	-1	-1	-1	-1	-1	-1	-1	-1	-1	-1	-1	-1	-1	-1	-1	-1	-1	-1	-1	-1	-1
gi|215504567|gb|EEC14061.1|	-1	-1	-1	-1	-1	-1	-1	-1	-1	-1	-1	-1	-1	-1	-1	-1	-1	-1	-1	-1	-1	-1	-1	-1	-1	-1	-1	-1	-1	-1	-1	-1	-1	-1	-1	-1	-1	-1	-1	-1	-1	-1	-1	-1	-1	-1	-1	-1	-1
gi|215504584|gb|EEC14078.1|	-1	-1	-1	-1	-1	-1	-1	-1	-1	-1	-1	-1	-1	-1	-1	-1	-1	-1	-1	-1	-1	-1	-1	-1	-1	-1	-1	-1	-1	-1	-1	-1	-1	-1	-1	-1	-1	-1	-1	-1	-1	-1	-1	-1	-1	-1	-1	-1	-1
gi|215504596|gb|EEC14090.1|	-1	-1	-1	-1	-1	-1	-1	-1	-1	-1	-1	-1	-1	-1	-1	-1	-1	-1	-1	-1	-1	-1	-1	-1	-1	-1	-1	-1	-1	-1	-1	-1	-1	-1	-1	-1	-1	-1	-1	-1	-1	-1	-1	-1	-1	-1	-1	-1	-1
gi|215504607|gb|EEC14101.1|	-1	-1	-1	-1	-1	-1	-1	-1	-1	5	6	0.00119665	3	5	0.000995756	4	5	0.00119069	-1	-1	-1	-1	-1	-1	-1	-1	-1	2	3	0.000760075	-1	-1	-1	-1	-1	-1	-1	-1	-1	2	2	0.000433058	2	2	0.00052767	3	6	0.00212051	4
gi|215504612|gb|EEC14106.1|	-1	-1	-1	-1	-1	-1	-1	-1	-1	-1	-1	-1	1	1	0.000280973	-1	-1	-1	-1	-1	-1	-1	-1	-1	-1	-1	-1	-1	-1	-1	-1	-1	-1	-1	-1	-1	-1	-1	-1	-1	-1	-1	-1	-1	-1	-1	-1	-1	-1
gi|215504632|gb|EEC14126.1|	-1	-1	-1	-1	-1	-1	-1	-1	-1	-1	-1	-1	-1	-1	-1	-1	-1	-1	-1	-1	-1	-1	-1	-1	-1	-1	-1	-1	-1	-1	-1	-1	-1	-1	-1	-1	-1	-1	-1	-1	-1	-1	-1	-1	-1	-1	-1	-1	-1
gi|215504640|gb|EEC14134.1|	-1	-1	-1	-1	-1	-1	-1	-1	-1	-1	-1	-1	-1	-1	-1	-1	-1	-1	-1	-1	-1	-1	-1	-1	-1	-1	-1	-1	-1	-1	-1	-1	-1	-1	-1	-1	-1	-1	-1	-1	-1	-1	-1	-1	-1	-1	-1	-1	-1
gi|215504684|gb|EEC14178.1|	1	1	0.000339687	-1	-1	-1	2	3	0.000597381	2	3	0.000357619	3	5	0.000595165	3	6	0.000854011	2	9	0.000558915	1	2	0.000529106	3	8	0.000796013	2	3	0.000454298	1	2	0.000354134	1	2	0.000535493	2	5	0.000869235	4	9	0.00116478	3	5	0.000788472	1	4	0.000844955	1
gi|215504719|gb|EEC14213.1|	-1	-1	-1	-1	-1	-1	-1	-1	-1	-1	-1	-1	-1	-1	-1	-1	-1	-1	1	3	0.000782481	-1	-1	-1	1	3	0.00125372	-1	-1	-1	-1	-1	-1	-1	-1	-1	-1	-1	-1	-1	-1	-1	-1	-1	-1	-1	-1	-1	-1
gi|215504738|gb|EEC14232.1|	3	19	0.0360598	3	29	0.0481618	2	15	0.0166883	4	24	0.0159846	5	21	0.0139662	3	21	0.0167002	3	24	0.00832732	1	5	0.00739049	3	15	0.00833896	3	13	0.010999	2	7	0.0069251	-1	-1	-1	2	4	0.00388524	2	5	0.00361544	2	4	0.00352425	2	7	0.00826156	-1
gi|215504741|gb|EEC14235.1|	2	2	0.00110625	2	3	0.00145205	2	3	0.000972741	5	12	0.00232931	4	9	0.00174444	2	4	0.000927081	6	11	0.00111235	3	5	0.00215391	1	2	0.000324045	6	16	0.00394535	7	15	0.00432488	4	11	0.00479582	4	7	0.00198158	6	13	0.00273961	5	8	0.00205424	3	7	0.00240778	2
gi|215504863|gb|EEC14357.1|	-1	-1	-1	-1	-1	-1	-1	-1	-1	-1	-1	-1	-1	-1	-1	-1	-1	-1	-1	-1	-1	-1	-1	-1	-1	-1	-1	-1	-1	-1	-1	-1	-1	-1	-1	-1	-1	-1	-1	-1	-1	-1	-1	-1	-1	-1	-1	-1	-1
gi|215504873|gb|EEC14367.1|	-1	-1	-1	-1	-1	-1	-1	-1	-1	-1	-1	-1	-1	-1	-1	-1	-1	-1	-1	-1	-1	-1	-1	-1	-1	-1	-1	-1	-1	-1	-1	-1	-1	-1	-1	-1	-1	-1	-1	-1	-1	-1	-1	-1	-1	-1	-1	-1	-1
gi|215504933|gb|EEC14427.1|	-1	-1	-1	-1	-1	-1	-1	-1	-1	-1	-1	-1	-1	-1	-1	-1	-1	-1	-1	-1	-1	-1	-1	-1	-1	-1	-1	-1	-1	-1	-1	-1	-1	-1	-1	-1	-1	-1	-1	-1	-1	-1	-1	-1	-1	-1	-1	-1	-1
gi|215504969|gb|EEC14463.1|	1	2	0.00159744	2	5	0.00349463	4	10	0.00468218	5	13	0.00364385	7	18	0.00503799	6	14	0.00468552	4	16	0.00233636	3	20	0.0124411	4	18	0.00421134	9	22	0.00783357	8	20	0.00832692	7	16	0.0100731	2	3	0.00122633	3	6	0.00182587	3	5	0.00185397	3	15	0.00745045	3
gi|215504970|gb|EEC14464.1|	-1	-1	-1	-1	-1	-1	-1	-1	-1	1	1	0.000631276	2	2	0.00126071	3	4	0.00301503	-1	-1	-1	-1	-1	-1	-1	-1	-1	2	3	0.0024058	1	1	0.000937684	-1	-1	-1	-1	-1	-1	-1	-1	-1	-1	-1	-1	-1	-1	-1	1
gi|215504971|gb|EEC14465.1|	-1	-1	-1	-1	-1	-1	-1	-1	-1	3	5	0.00120995	2	3	0.00072491	3	3	0.000866821	-1	-1	-1	-1	-1	-1	-1	-1	-1	4	8	0.00245927	3	5	0.00179723	3	7	0.00380468	-1	-1	-1	-1	-1	-1	-1	-1	-1	-1	-1	-1	-1
gi|215504975|gb|EEC14469.1|	-1	-1	-1	-1	-1	-1	-1	-1	-1	-1	-1	-1	-1	-1	-1	-1	-1	-1	-1	-1	-1	-1	-1	-1	-1	-1	-1	-1	-1	-1	-1	-1	-1	-1	-1	-1	-1	-1	-1	-1	-1	-1	-1	-1	-1	-1	-1	-1	-1
gi|215504976|gb|EEC14470.1|	-1	-1	-1	2	4	0.00332151	3	7	0.00389394	3	5	0.00166506	3	5	0.00166264	3	5	0.00198812	2	9	0.00156137	1	3	0.00221715	2	10	0.00277965	5	8	0.00338431	5	8	0.0039572	3	5	0.00373986	-1	-1	-1	-1	-1	-1	-1	-1	-1	2	4	0.00236045	2
gi|215504977|gb|EEC14471.1|	-1	-1	-1	-1	-1	-1	-1	-1	-1	2	4	0.00180364	2	5	0.00225127	2	3	0.00161519	-1	-1	-1	-1	-1	-1	-1	-1	-1	2	5	0.00286405	2	4	0.0026791	2	2	0.00202556	-1	-1	-1	-1	-1	-1	-1	-1	-1	2	7	0.00559323	-1
gi|215505110|gb|EEC14604.1|	-1	-1	-1	-1	-1	-1	-1	-1	-1	-1	-1	-1	-1	-1	-1	-1	-1	-1	-1	-1	-1	-1	-1	-1	-1	-1	-1	-1	-1	-1	-1	-1	-1	-1	-1	-1	-1	-1	-1	-1	-1	-1	-1	-1	-1	-1	-1	-1	-1
gi|215505414|gb|EEC14908.1|	-1	-1	-1	-1	-1	-1	4	8	0.00297591	4	5	0.00111345	4	6	0.00133419	5	6	0.00159538	6	19	0.00220423	3	6	0.00296526	4	12	0.00223055	4	6	0.00169735	3	5	0.00165389	3	6	0.00300106	-1	-1	-1	4	4	0.000967074	-1	-1	-1	-1	-1	-1	-1
gi|215505454|gb|EEC14948.1|	-1	-1	-1	-1	-1	-1	-1	-1	-1	-1	-1	-1	-1	-1	-1	-1	-1	-1	-1	-1	-1	-1	-1	-1	-1	-1	-1	-1	-1	-1	-1	-1	-1	-1	-1	-1	-1	-1	-1	-1	-1	-1	-1	-1	-1	-1	-1	-1	-1
gi|215505484|gb|EEC14978.1|	-1	-1	-1	-1	-1	-1	-1	-1	-1	2	3	0.00130413	-1	-1	-1	-1	-1	-1	-1	-1	-1	-1	-1	-1	-1	-1	-1	2	4	0.00220892	-1	-1	-1	-1	-1	-1	-1	-1	-1	-1	-1	-1	-1	-1	-1	-1	-1	-1	-1
gi|215505585|gb|EEC15079.1|	-1	-1	-1	-1	-1	-1	-1	-1	-1	-1	-1	-1	-1	-1	-1	-1	-1	-1	-1	-1	-1	-1	-1	-1	-1	-1	-1	-1	-1	-1	-1	-1	-1	-1	-1	-1	-1	-1	-1	-1	-1	-1	-1	-1	-1	-1	-1	-1	-1
gi|215505647|gb|EEC15141.1|	-1	-1	-1	-1	-1	-1	-1	-1	-1	-1	-1	-1	-1	-1	-1	-1	-1	-1	-1	-1	-1	-1	-1	-1	-1	-1	-1	-1	-1	-1	-1	-1	-1	-1	-1	-1	-1	-1	-1	-1	-1	-1	-1	-1	-1	3	6	0.0048545	-1
gi|215505712|gb|EEC15206.1|	-1	-1	-1	-1	-1	-1	-1	-1	-1	3	4	0.00349864	3	4	0.00349354	3	4	0.00417745	-1	-1	-1	-1	-1	-1	-1	-1	-1	3	4	0.00444446	2	3	0.0038976	1	1	0.00196455	-1	-1	-1	-1	-1	-1	-1	-1	-1	-1	-1	-1	-1
gi|215505774|gb|EEC15268.1|	-1	-1	-1	-1	-1	-1	-1	-1	-1	-1	-1	-1	-1	-1	-1	-1	-1	-1	-1	-1	-1	-1	-1	-1	-1	-1	-1	-1	-1	-1	-1	-1	-1	-1	-1	-1	-1	-1	-1	-1	-1	-1	-1	-1	-1	-1	-1	-1	-1
gi|215505794|gb|EEC15288.1|	-1	-1	-1	-1	-1	-1	-1	-1	-1	2	2	0.000656984	2	2	0.000656028	1	1	0.000392227	-1	-1	-1	-1	-1	-1	-1	-1	-1	-1	-1	-1	-1	-1	-1	-1	-1	-1	-1	-1	-1	-1	-1	-1	-1	-1	-1	-1	-1	-1	-1
gi|215505979|gb|EEC15473.1|	-1	-1	-1	-1	-1	-1	-1	-1	-1	-1	-1	-1	3	3	0.000434946	-1	-1	-1	-1	-1	-1	-1	-1	-1	-1	-1	-1	-1	-1	-1	-1	-1	-1	-1	-1	-1	3	4	0.000846983	5	9	0.0014187	4	5	0.000960359	9	19	0.00488849	5
gi|215506032|gb|EEC15526.1|	-1	-1	-1	-1	-1	-1	-1	-1	-1	-1	-1	-1	-1	-1	-1	-1	-1	-1	-1	-1	-1	-1	-1	-1	-1	-1	-1	-1	-1	-1	-1	-1	-1	-1	-1	-1	-1	-1	-1	-1	-1	-1	-1	-1	-1	-1	-1	-1	-1
gi|215506090|gb|EEC15584.1|	-1	-1	-1	-1	-1	-1	-1	-1	-1	-1	-1	-1	-1	-1	-1	-1	-1	-1	1	3	0.00119431	-1	-1	-1	-1	-1	-1	-1	-1	-1	-1	-1	-1	-1	-1	-1	-1	-1	-1	-1	-1	-1	-1	-1	-1	-1	-1	-1	-1
gi|215506176|gb|EEC15670.1|	4	11	0.0121688	6	16	0.0154885	6	22	0.0142669	13	73	0.0283399	14	96	0.0372147	11	95	0.0440364	14	148	0.0299323	5	83	0.0715099	12	102	0.0330526	7	20	0.00986336	6	16	0.00922641	5	15	0.0130795	6	32	0.0181173	6	38	0.0160162	6	34	0.0174611	3	15	0.0103191	-1
gi|215506180|gb|EEC15674.1|	1	3	0.0047739	1	2	0.00278496	1	3	0.0027985	2	3	0.00167531	2	4	0.00223049	1	4	0.00266714	1	3	0.000872767	-1	-1	-1	1	4	0.00186451	1	2	0.00141881	1	2	0.00165898	1	2	0.00250858	-1	-1	-1	1	1	0.000606281	-1	-1	-1	1	3	0.00296872	-1
gi|215506183|gb|EEC15677.1|	2	7	0.0134082	1	10	0.0167613	3	9	0.0101057	3	12	0.0080663	4	14	0.00939699	2	10	0.00802612	-1	-1	-1	-1	-1	-1	-1	-1	-1	1	1	0.000853912	1	1	0.00099846	-1	-1	-1	-1	-1	-1	-1	-1	-1	-1	-1	-1	-1	-1	-1	-1
gi|215506184|gb|EEC15678.1|	2	20	0.0386671	-1	-1	-1	3	21	0.0238003	5	30	0.0203542	3	29	0.0196471	3	23	0.0186326	3	35	0.012371	-1	-1	-1	3	22	0.0124591	1	8	0.00689514	1	7	0.00705454	1	7	0.0106673	3	9	0.00890519	4	17	0.0125223	3	13	0.0116679	4	40	0.0480914	-1
gi|215506185|gb|EEC15679.1|	3	32	0.0618674	-1	-1	-1	3	22	0.0249337	4	23	0.0156049	2	21	0.0142272	3	18	0.014582	4	33	0.0116641	-1	-1	-1	4	23	0.0130254	1	8	0.00689514	1	7	0.00705454	1	7	0.0106673	-1	-1	-1	-1	-1	-1	-1	-1	-1	-1	-1	-1	-1
gi|215506186|gb|EEC15680.1|	3	26	0.0401388	2	24	0.0324219	3	38	0.0343896	3	22	0.0119189	3	34	0.0183932	3	23	0.0148783	4	45	0.0127007	-1	-1	-1	3	21	0.00949646	3	22	0.015141	3	15	0.0120709	3	10	0.0121685	2	5	0.00395048	3	4	0.00235273	3	6	0.00430011	3	47	0.0451215	2
gi|215506279|gb|EEC15773.1|	-1	-1	-1	-1	-1	-1	1	1	0.000239188	1	1	0.000143189	1	1	0.00014298	1	2	0.000341941	3	6	0.000447573	2	4	0.00127111	3	3	0.000358559	6	10	0.00181898	4	7	0.00148883	3	4	0.00128645	-1	-1	-1	-1	-1	-1	-1	-1	-1	-1	-1	-1	-1
gi|215506393|gb|EEC15887.1|	-1	-1	-1	-1	-1	-1	-1	-1	-1	-1	-1	-1	-1	-1	-1	-1	-1	-1	-1	-1	-1	-1	-1	-1	-1	-1	-1	-1	-1	-1	-1	-1	-1	-1	-1	-1	-1	-1	-1	-1	-1	-1	-1	-1	-1	3	4	0.00102915	2
gi|215506399|gb|EEC15893.1|	-1	-1	-1	-1	-1	-1	-1	-1	-1	-1	-1	-1	-1	-1	-1	-1	-1	-1	-1	-1	-1	-1	-1	-1	-1	-1	-1	-1	-1	-1	-1	-1	-1	-1	-1	-1	-1	-1	-1	-1	-1	-1	-1	-1	-1	-1	-1	-1	-1
gi|215506430|gb|EEC15924.1|	-1	-1	-1	-1	-1	-1	-1	-1	-1	-1	-1	-1	-1	-1	-1	-1	-1	-1	1	3	0.000822172	-1	-1	-1	-1	-1	-1	-1	-1	-1	-1	-1	-1	-1	-1	-1	-1	-1	-1	-1	-1	-1	-1	-1	-1	-1	-1	-1	-1
gi|215506491|gb|EEC15985.1|	-1	-1	-1	-1	-1	-1	-1	-1	-1	-1	-1	-1	-1	-1	-1	-1	-1	-1	-1	-1	-1	-1	-1	-1	-1	-1	-1	-1	-1	-1	-1	-1	-1	-1	-1	-1	-1	-1	-1	-1	-1	-1	-1	-1	-1	-1	-1	-1	-1
gi|215506505|gb|EEC15999.1|	-1	-1	-1	-1	-1	-1	-1	-1	-1	-1	-1	-1	-1	-1	-1	-1	-1	-1	-1	-1	-1	-1	-1	-1	-1	-1	-1	-1	-1	-1	-1	-1	-1	-1	-1	-1	-1	-1	-1	1	2	0.000331859	-1	-1	-1	-1	-1	-1	-1
gi|215506553|gb|EEC16047.1|	-1	-1	-1	-1	-1	-1	-1	-1	-1	-1	-1	-1	-1	-1	-1	-1	-1	-1	-1	-1	-1	-1	-1	-1	-1	-1	-1	-1	-1	-1	-1	-1	-1	-1	-1	-1	-1	-1	-1	-1	-1	-1	-1	-1	-1	-1	-1	-1	-1
gi|215506640|gb|EEC16134.1|	-1	-1	-1	-1	-1	-1	-1	-1	-1	-1	-1	-1	-1	-1	-1	-1	-1	-1	-1	-1	-1	-1	-1	-1	-1	-1	-1	-1	-1	-1	-1	-1	-1	-1	-1	-1	-1	-1	-1	2	4	0.000985207	1	2	0.000600224	-1	-1	-1	-1
gi|215506641|gb|EEC16135.1|	-1	-1	-1	-1	-1	-1	-1	-1	-1	-1	-1	-1	-1	-1	-1	-1	-1	-1	-1	-1	-1	-1	-1	-1	-1	-1	-1	-1	-1	-1	-1	-1	-1	-1	-1	-1	-1	-1	-1	-1	-1	-1	-1	-1	-1	-1	-1	-1	-1
gi|215506741|gb|EEC16235.1|	-1	-1	-1	-1	-1	-1	-1	-1	-1	-1	-1	-1	-1	-1	-1	-1	-1	-1	-1	-1	-1	-1	-1	-1	-1	-1	-1	-1	-1	-1	-1	-1	-1	-1	-1	-1	-1	-1	-1	-1	-1	-1	-1	-1	-1	-1	-1	-1	-1
gi|215506750|gb|EEC16244.1|	-1	-1	-1	-1	-1	-1	-1	-1	-1	-1	-1	-1	-1	-1	-1	-1	-1	-1	-1	-1	-1	-1	-1	-1	-1	-1	-1	-1	-1	-1	-1	-1	-1	-1	-1	-1	-1	-1	-1	-1	-1	-1	-1	-1	-1	-1	-1	-1	-1
gi|215506756|gb|EEC16250.1|	-1	-1	-1	-1	-1	-1	-1	-1	-1	-1	-1	-1	-1	-1	-1	-1	-1	-1	-1	-1	-1	-1	-1	-1	-1	-1	-1	-1	-1	-1	-1	-1	-1	-1	-1	-1	-1	-1	-1	-1	-1	-1	-1	-1	-1	-1	-1	-1	-1
gi|215506878|gb|EEC16372.1|	-1	-1	-1	-1	-1	-1	-1	-1	-1	-1	-1	-1	-1	-1	-1	-1	-1	-1	-1	-1	-1	-1	-1	-1	-1	-1	-1	-1	-1	-1	-1	-1	-1	-1	-1	-1	-1	-1	-1	-1	-1	-1	-1	-1	-1	-1	-1	-1	-1
gi|215506963|gb|EEC16457.1|	-1	-1	-1	-1	-1	-1	-1	-1	-1	-1	-1	-1	-1	-1	-1	-1	-1	-1	-1	-1	-1	-1	-1	-1	-1	-1	-1	-1	-1	-1	-1	-1	-1	-1	-1	-1	-1	-1	-1	-1	-1	-1	-1	-1	-1	-1	-1	-1	1
gi|215506985|gb|EEC16479.1|	-1	-1	-1	-1	-1	-1	-1	-1	-1	-1	-1	-1	-1	-1	-1	-1	-1	-1	-1	-1	-1	-1	-1	-1	-1	-1	-1	-1	-1	-1	-1	-1	-1	-1	-1	-1	-1	-1	-1	-1	-1	-1	-1	-1	-1	-1	-1	-1	-1
gi|215507006|gb|EEC16500.1|	-1	-1	-1	-1	-1	-1	2	4	0.00321241	2	3	0.00144232	1	1	0.000480073	-1	-1	-1	-1	-1	-1	-1	-1	-1	-1	-1	-1	-1	-1	-1	-1	-1	-1	-1	-1	-1	-1	-1	-1	-1	-1	-1	-1	-1	-1	-1	-1	-1	-1
gi|215507192|gb|EEC16686.1|	-1	-1	-1	-1	-1	-1	-1	-1	-1	1	1	0.000522278	1	1	0.000521518	1	1	0.000623612	-1	-1	-1	-1	-1	-1	-1	-1	-1	-1	-1	-1	-1	-1	-1	-1	-1	-1	-1	-1	-1	-1	-1	-1	-1	-1	-1	-1	-1	-1	-1
gi|215507413|gb|EEC16905.1|	-1	-1	-1	-1	-1	-1	-1	-1	-1	2	2	0.00148157	-1	-1	-1	-1	-1	-1	2	3	0.00115775	-1	-1	-1	-1	-1	-1	-1	-1	-1	-1	-1	-1	-1	-1	-1	-1	-1	-1	-1	-1	-1	-1	-1	-1	-1	-1	-1	-1
gi|215507498|gb|EEC16990.1|	-1	-1	-1	-1	-1	-1	-1	-1	-1	1	2	0.00164993	1	1	0.000823762	-1	-1	-1	-1	-1	-1	-1	-1	-1	-1	-1	-1	1	1	0.00104798	-1	-1	-1	-1	-1	-1	-1	-1	-1	-1	-1	-1	-1	-1	-1	-1	-1	-1	-1
gi|215507531|gb|EEC17023.1|	-1	-1	-1	-1	-1	-1	-1	-1	-1	-1	-1	-1	-1	-1	-1	-1	-1	-1	-1	-1	-1	-1	-1	-1	-1	-1	-1	-1	-1	-1	-1	-1	-1	-1	-1	-1	-1	-1	-1	-1	-1	-1	-1	-1	-1	-1	-1	-1	-1
gi|215507626|gb|EEC17118.1|	-1	-1	-1	-1	-1	-1	-1	-1	-1	-1	-1	-1	-1	-1	-1	-1	-1	-1	-1	-1	-1	-1	-1	-1	-1	-1	-1	-1	-1	-1	-1	-1	-1	-1	-1	-1	-1	-1	-1	-1	-1	-1	-1	-1	-1	-1	-1	-1	-1
gi|215507627|gb|EEC17119.1|	-1	-1	-1	-1	-1	-1	-1	-1	-1	2	3	0.00215634	2	3	0.0021532	1	2	0.00171648	2	12	0.00449345	-1	-1	-1	2	11	0.00659962	2	5	0.00456547	2	4	0.00427064	1	2	0.00322887	3	4	0.00419298	3	4	0.00312145	2	3	0.00285255	-1	-1	-1	-1
gi|215507659|gb|EEC17151.1|	-1	-1	-1	-1	-1	-1	-1	-1	-1	2	2	0.000446749	2	2	0.000446099	-1	-1	-1	3	6	0.000698213	-1	-1	-1	1	2	0.000372901	-1	-1	-1	-1	-1	-1	-1	-1	-1	-1	-1	-1	-1	-1	-1	-1	-1	-1	-1	-1	-1	-1
gi|215507662|gb|EEC17154.1|	-1	-1	-1	-1	-1	-1	-1	-1	-1	-1	-1	-1	-1	-1	-1	-1	-1	-1	2	4	0.000879532	-1	-1	-1	-1	-1	-1	-1	-1	-1	-1	-1	-1	-1	-1	-1	-1	-1	-1	-1	-1	-1	-1	-1	-1	-1	-1	-1	-1
gi|215507756|gb|EEC17212.1|	-1	-1	-1	-1	-1	-1	-1	-1	-1	-1	-1	-1	-1	-1	-1	-1	-1	-1	-1	-1	-1	-1	-1	-1	-1	-1	-1	-1	-1	-1	-1	-1	-1	-1	-1	-1	-1	-1	-1	-1	-1	-1	-1	-1	-1	-1	-1	-1	-1
gi|215507774|gb|EEC17228.1|	-1	-1	-1	-1	-1	-1	-1	-1	-1	-1	-1	-1	-1	-1	-1	-1	-1	-1	-1	-1	-1	-1	-1	-1	-1	-1	-1	-1	-1	-1	-1	-1	-1	-1	-1	-1	-1	-1	-1	-1	-1	-1	-1	-1	-1	-1	-1	-1	-1
gi|215507935|gb|EEC17389.1|	-1	-1	-1	-1	-1	-1	-1	-1	-1	-1	-1	-1	2	3	0.000442019	2	5	0.000880915	2	8	0.000614958	-1	-1	-1	1	4	0.000492654	3	8	0.00149955	3	9	0.00197257	3	8	0.00265135	-1	-1	-1	-1	-1	-1	-1	-1	-1	2	6	0.00156883	-1
gi|215507937|gb|EEC17391.1|	-1	-1	-1	-1	-1	-1	-1	-1	-1	3	4	0.00150459	3	5	0.00187801	-1	-1	-1	3	6	0.00117575	-1	-1	-1	2	6	0.00188383	4	10	0.00477837	4	6	0.00335234	3	5	0.00422429	-1	-1	-1	-1	-1	-1	-1	-1	-1	3	7	0.00466586	-1
gi|215508011|gb|EEC17465.1|	-1	-1	-1	-1	-1	-1	-1	-1	-1	-1	-1	-1	-1	-1	-1	-1	-1	-1	-1	-1	-1	-1	-1	-1	-1	-1	-1	-1	-1	-1	-1	-1	-1	-1	-1	-1	-1	-1	-1	-1	-1	-1	-1	-1	-1	-1	-1	-1	-1
gi|215508035|gb|EEC17489.1|	-1	-1	-1	2	6	0.0181022	2	6	0.0121268	3	10	0.0120995	3	9	0.0108737	-1	-1	-1	-1	-1	-1	-1	-1	-1	-1	-1	-1	3	12	0.0184445	3	11	0.0197695	3	8	0.021741	2	2	0.00352909	2	3	0.00394083	2	2	0.0032012	2	8	0.0171526	-1
gi|215508052|gb|EEC17506.1|	-1	-1	-1	-1	-1	-1	-1	-1	-1	-1	-1	-1	-1	-1	-1	-1	-1	-1	-1	-1	-1	-1	-1	-1	-1	-1	-1	-1	-1	-1	-1	-1	-1	-1	-1	-1	-1	-1	-1	-1	-1	-1	-1	-1	-1	-1	-1	-1	-1
gi|215508110|gb|EEC17564.1|	-1	-1	-1	-1	-1	-1	-1	-1	-1	3	4	0.00236087	2	2	0.00117872	2	2	0.00140946	2	3	0.000922436	-1	-1	-1	2	2	0.000985309	2	4	0.0029991	1	2	0.00175339	-1	-1	-1	-1	-1	-1	-1	-1	-1	-1	-1	-1	-1	-1	-1	-1
gi|215508133|gb|EEC17587.1|	-1	-1	-1	-1	-1	-1	-1	-1	-1	-1	-1	-1	-1	-1	-1	-1	-1	-1	-1	-1	-1	-1	-1	-1	-1	-1	-1	-1	-1	-1	-1	-1	-1	-1	-1	-1	-1	-1	-1	-1	-1	-1	-1	-1	-1	-1	-1	-1	-1
gi|215508204|gb|EEC17658.1|	-1	-1	-1	-1	-1	-1	-1	-1	-1	-1	-1	-1	-1	-1	-1	-1	-1	-1	-1	-1	-1	-1	-1	-1	-1	-1	-1	-1	-1	-1	-1	-1	-1	-1	-1	-1	-1	-1	-1	-1	-1	-1	-1	-1	-1	-1	-1	-1	-1
gi|215508301|gb|EEC17755.1|	-1	-1	-1	-1	-1	-1	-1	-1	-1	-1	-1	-1	-1	-1	-1	-1	-1	-1	-1	-1	-1	-1	-1	-1	-1	-1	-1	-1	-1	-1	-1	-1	-1	-1	-1	-1	-1	-1	-1	-1	-1	-1	-1	-1	-1	-1	-1	-1	-1
gi|215508460|gb|EEC17914.1|	3	6	0.0011172	6	12	0.00195523	13	26	0.00283797	13	32	0.00209099	18	42	0.00274044	15	32	0.00249669	5	13	0.000442537	1	1	0.000145016	-1	-1	-1	4	11	0.000913094	4	11	0.00106766	6	32	0.00469653	-1	-1	-1	-1	-1	-1	-1	-1	-1	-1	-1	-1	-1
gi|215508461|gb|EEC17915.1|	21	74	0.0115534	20	120	0.0163945	31	134	0.0122641	36	165	0.00904034	34	179	0.00979313	34	173	0.0113177	20	137	0.00391043	6	74	0.00899799	16	118	0.00539652	28	158	0.0109971	27	153	0.0124517	25	142	0.0174749	9	65	0.00519376	11	82	0.0048777	10	69	0.00500111	9	103	0.0100003	5
gi|215508490|gb|EEC17944.1|	-1	-1	-1	-1	-1	-1	-1	-1	-1	-1	-1	-1	-1	-1	-1	-1	-1	-1	1	1	0.000169596	-1	-1	-1	-1	-1	-1	-1	-1	-1	-1	-1	-1	-1	-1	-1	-1	-1	-1	2	2	0.000706875	-1	-1	-1	-1	-1	-1	-1
gi|215508668|gb|EEC18122.1|	-1	-1	-1	-1	-1	-1	-1	-1	-1	-1	-1	-1	-1	-1	-1	-1	-1	-1	-1	-1	-1	-1	-1	-1	-1	-1	-1	-1	-1	-1	-1	-1	-1	-1	-1	-1	1	2	0.000109599	-1	-1	-1	-1	-1	-1	-1	-1	-1	-1
gi|215508700|gb|EEC18154.1|	-1	-1	-1	-1	-1	-1	-1	-1	-1	3	6	0.0028102	3	10	0.00467684	2	5	0.0027962	3	12	0.00292799	-1	-1	-1	2	3	0.00117284	-1	-1	-1	-1	-1	-1	-1	-1	-1	-1	-1	-1	-1	-1	-1	-1	-1	-1	-1	-1	-1	-1
gi|215508745|gb|EEC18199.1|	-1	-1	-1	-1	-1	-1	-1	-1	-1	-1	-1	-1	-1	-1	-1	-1	-1	-1	-1	-1	-1	-1	-1	-1	-1	-1	-1	-1	-1	-1	-1	-1	-1	-1	-1	-1	-1	-1	-1	-1	-1	-1	-1	-1	-1	1	3	0.00742179	-1
gi|215508747|gb|EEC18201.1|	-1	-1	-1	-1	-1	-1	3	3	0.00150333	4	5	0.00149993	4	4	0.0011982	3	5	0.00179095	5	12	0.00187537	-1	-1	-1	-1	-1	-1	3	3	0.00114325	-1	-1	-1	-1	-1	-1	-1	-1	-1	-1	-1	-1	-1	-1	-1	-1	-1	-1	-1
gi|215508748|gb|EEC18202.1|	-1	-1	-1	-1	-1	-1	3	6	0.00335304	-1	-1	-1	-1	-1	-1	-1	-1	-1	-1	-1	-1	-1	-1	-1	-1	-1	-1	-1	-1	-1	-1	-1	-1	-1	-1	-1	-1	-1	-1	-1	-1	-1	-1	-1	-1	-1	-1	-1	-1
gi|215508754|gb|EEC18208.1|	-1	-1	-1	-1	-1	-1	1	2	0.000557556	5	5	0.000834445	4	6	0.000999876	-1	-1	-1	-1	-1	-1	-1	-1	-1	-1	-1	-1	2	4	0.000848023	1	1	0.000247893	-1	-1	-1	-1	-1	-1	-1	-1	-1	-1	-1	-1	-1	-1	-1	-1
gi|215508769|gb|EEC18223.1|	-1	-1	-1	-1	-1	-1	-1	-1	-1	-1	-1	-1	-1	-1	-1	-1	-1	-1	-1	-1	-1	-1	-1	-1	-1	-1	-1	-1	-1	-1	-1	-1	-1	-1	-1	-1	-1	-1	-1	-1	-1	-1	-1	-1	-1	-1	-1	-1	-1
gi|215508828|gb|EEC18282.1|	-1	-1	-1	-1	-1	-1	-1	-1	-1	-1	-1	-1	-1	-1	-1	-1	-1	-1	-1	-1	-1	-1	-1	-1	-1	-1	-1	-1	-1	-1	-1	-1	-1	-1	-1	-1	2	5	0.00278613	2	5	0.00207412	2	6	0.00303271	1	5	0.00338538	-1
gi|215508853|gb|EEC18307.1|	-1	-1	-1	-1	-1	-1	-1	-1	-1	-1	-1	-1	-1	-1	-1	-1	-1	-1	1	2	0.000243215	-1	-1	-1	-1	-1	-1	-1	-1	-1	-1	-1	-1	-1	-1	-1	-1	-1	-1	-1	-1	-1	-1	-1	-1	-1	-1	-1	-1
gi|215508951|gb|EEC18404.1|	-1	-1	-1	-1	-1	-1	-1	-1	-1	-1	-1	-1	-1	-1	-1	-1	-1	-1	-1	-1	-1	-1	-1	-1	-1	-1	-1	-1	-1	-1	1	1	0.00082949	-1	-1	-1	-1	-1	-1	-1	-1	-1	-1	-1	-1	-1	-1	-1	-1
gi|215508991|gb|EEC18444.1|	-1	-1	-1	-1	-1	-1	-1	-1	-1	5	7	0.00276183	5	8	0.00315178	5	12	0.00565318	5	8	0.00164434	2	4	0.00350245	-1	-1	-1	4	6	0.00300725	4	8	0.00468842	3	5	0.00443092	-1	-1	-1	-1	-1	-1	-1	-1	-1	-1	-1	-1	-1
gi|215509020|gb|EEC18473.1|	-1	-1	-1	-1	-1	-1	-1	-1	-1	2	3	0.000297934	3	4	0.000396668	4	4	0.000474321	4	266	0.0137621	-1	-1	-1	2	208	0.0172422	2	3	0.000378478	2	2	0.000295031	-1	-1	-1	-1	-1	-1	-1	-1	-1	-1	-1	-1	6	10	0.00175984	4
gi|215509183|gb|EEC18636.1|	-1	-1	-1	-1	-1	-1	-1	-1	-1	-1	-1	-1	-1	-1	-1	-1	-1	-1	-1	-1	-1	-1	-1	-1	-1	-1	-1	-1	-1	-1	-1	-1	-1	-1	-1	-1	-1	-1	-1	-1	-1	-1	-1	-1	-1	-1	-1	-1	-1
gi|215509229|gb|EEC18682.1|	-1	-1	-1	5	22	0.00262524	9	24	0.00191855	10	29	0.00138781	13	34	0.00162472	10	25	0.00142851	9	45	0.00112188	3	21	0.0022303	8	34	0.00135813	10	31	0.00188457	10	27	0.00191925	7	19	0.00204225	6	19	0.00132603	8	26	0.00135084	7	21	0.00132944	-1	-1	-1	-1
gi|215509263|gb|EEC18716.1|	-1	-1	-1	-1	-1	-1	-1	-1	-1	-1	-1	-1	-1	-1	-1	-1	-1	-1	-1	-1	-1	-1	-1	-1	-1	-1	-1	-1	-1	-1	-1	-1	-1	-1	-1	-1	-1	-1	-1	-1	-1	-1	-1	-1	-1	-1	-1	-1	-1
gi|215509276|gb|EEC18729.1|	-1	-1	-1	-1	-1	-1	-1	-1	-1	-1	-1	-1	-1	-1	-1	-1	-1	-1	-1	-1	-1	-1	-1	-1	-1	-1	-1	-1	-1	-1	-1	-1	-1	-1	-1	-1	-1	-1	-1	-1	-1	-1	-1	-1	-1	-1	-1	-1	-1
gi|215509295|gb|EEC18748.1|	-1	-1	-1	-1	-1	-1	-1	-1	-1	-1	-1	-1	-1	-1	-1	-1	-1	-1	-1	-1	-1	-1	-1	-1	-1	-1	-1	-1	-1	-1	-1	-1	-1	-1	-1	-1	-1	-1	-1	-1	-1	-1	-1	-1	-1	-1	-1	-1	-1
gi|215509336|gb|EEC18789.1|	-1	-1	-1	-1	-1	-1	-1	-1	-1	-1	-1	-1	-1	-1	-1	-1	-1	-1	-1	-1	-1	-1	-1	-1	-1	-1	-1	-1	-1	-1	-1	-1	-1	-1	-1	-1	-1	-1	-1	-1	-1	-1	-1	-1	-1	3	7	0.00481556	-1
gi|215509353|gb|EEC18806.1|	-1	-1	-1	-1	-1	-1	-1	-1	-1	-1	-1	-1	-1	-1	-1	-1	-1	-1	-1	-1	-1	-1	-1	-1	-1	-1	-1	-1	-1	-1	-1	-1	-1	-1	-1	-1	-1	-1	-1	-1	-1	-1	-1	-1	-1	-1	-1	-1	-1
gi|215509610|gb|EEC19063.1|	-1	-1	-1	-1	-1	-1	-1	-1	-1	-1	-1	-1	-1	-1	-1	-1	-1	-1	-1	-1	-1	-1	-1	-1	-1	-1	-1	-1	-1	-1	-1	-1	-1	-1	-1	-1	-1	-1	-1	-1	-1	-1	-1	-1	-1	2	10	0.00718684	-1
gi|215509732|gb|EEC19185.1|	-1	-1	-1	-1	-1	-1	-1	-1	-1	-1	-1	-1	-1	-1	-1	-1	-1	-1	-1	-1	-1	-1	-1	-1	-1	-1	-1	-1	-1	-1	-1	-1	-1	-1	-1	-1	-1	-1	-1	-1	-1	-1	-1	-1	-1	-1	-1	-1	-1
gi|215509840|gb|EEC19293.1|	-1	-1	-1	-1	-1	-1	-1	-1	-1	-1	-1	-1	4	8	0.00982929	2	6	0.00881513	3	24	0.0153844	-1	-1	-1	1	11	0.0112976	2	6	0.00937855	2	5	0.00913845	1	2	0.00552738	8	41	0.0735726	10	56	0.0748089	9	45	0.0732477	4	17	0.037067	-1
gi|215509970|gb|EEC19423.1|	-1	-1	-1	-1	-1	-1	-1	-1	-1	1	2	0.000942814	1	3	0.00141216	1	3	0.00168861	-1	-1	-1	-1	-1	-1	-1	-1	-1	1	1	0.000598847	-1	-1	-1	-1	-1	-1	-1	-1	-1	-1	-1	-1	-1	-1	-1	-1	-1	-1	-1
gi|215509983|gb|EEC19436.1|	-1	-1	-1	-1	-1	-1	-1	-1	-1	-1	-1	-1	-1	-1	-1	-1	-1	-1	-1	-1	-1	-1	-1	-1	-1	-1	-1	2	3	0.0012188	2	5	0.00237519	-1	-1	-1	3	33	0.0153912	4	39	0.0135412	4	35	0.0148073	-1	-1	-1	-1
gi|215510048|gb|EEC19501.1|	-1	-1	-1	-1	-1	-1	-1	-1	-1	2	2	0.000490518	2	2	0.000489804	-1	-1	-1	1	1	0.00012777	-1	-1	-1	-1	-1	-1	2	2	0.000623125	1	1	0.000364303	-1	-1	-1	-1	-1	-1	-1	-1	-1	-1	-1	-1	-1	-1	-1	-1
gi|215510103|gb|EEC19556.1|	3	4	0.00286324	5	14	0.00876924	7	13	0.00545498	8	16	0.00401919	6	14	0.00351168	6	15	0.00449907	6	15	0.00196297	2	4	0.00222993	2	4	0.000838706	3	7	0.00223376	3	6	0.00223876	3	6	0.00338528	4	5	0.00183171	7	10	0.00272722	5	7	0.00232613	2	4	0.00178054	2
gi|215510105|gb|EEC19558.1|	-1	-1	-1	3	8	0.00368493	4	11	0.00339428	7	22	0.00406394	6	19	0.00350466	8	18	0.00397017	5	27	0.00259831	3	7	0.00286969	3	10	0.0015419	8	16	0.0037546	5	13	0.00356702	6	12	0.00497886	7	27	0.00727371	6	31	0.00621708	7	28	0.00684225	3	9	0.00294605	2
gi|215510106|gb|EEC19559.1|	-1	-1	-1	-1	-1	-1	-1	-1	-1	-1	-1	-1	-1	-1	-1	-1	-1	-1	-1	-1	-1	-1	-1	-1	-1	-1	-1	-1	-1	-1	-1	-1	-1	-1	-1	-1	-1	-1	-1	-1	-1	-1	-1	-1	-1	-1	-1	-1	-1
gi|215510508|gb|EEC19961.1|	-1	-1	-1	-1	-1	-1	-1	-1	-1	1	1	0.000154461	-1	-1	-1	-1	-1	-1	-1	-1	-1	-1	-1	-1	-1	-1	-1	3	4	0.000784872	-1	-1	-1	-1	-1	-1	-1	-1	-1	-1	-1	-1	-1	-1	-1	-1	-1	-1	-1
gi|215510510|gb|EEC19963.1|	2	2	0.00102665	2	4	0.00179675	7	10	0.00300914	14	34	0.00612478	12	29	0.00521648	12	28	0.00602258	3	4	0.000375384	-1	-1	-1	3	8	0.00120291	11	27	0.00617868	11	22	0.0058867	8	17	0.00687837	3	4	0.00105085	6	7	0.00136902	5	7	0.00166812	8	11	0.00351138	-1
gi|215510511|gb|EEC19964.1|	-1	-1	-1	-1	-1	-1	-1	-1	-1	4	11	0.0016364	4	9	0.00133692	-1	-1	-1	4	10	0.000774998	-1	-1	-1	-1	-1	-1	6	18	0.00340165	5	16	0.00353553	4	9	0.00300721	6	23	0.00498991	8	31	0.00500679	7	29	0.00570705	-1	-1	-1	-1
gi|215510547|gb|EEC20000.1|	-1	-1	-1	9	18	0.00298388	18	40	0.00444207	26	73	0.00485308	22	76	0.00504516	20	70	0.00555654	19	73	0.00252825	-1	-1	-1	-1	-1	-1	23	71	0.00599615	19	57	0.00562868	18	52	0.00776465	-1	-1	-1	-1	-1	-1	-1	-1	-1	-1	-1	-1	-1
gi|215510601|gb|EEC20054.1|	-1	-1	-1	-1	-1	-1	-1	-1	-1	-1	-1	-1	-1	-1	-1	-1	-1	-1	-1	-1	-1	-1	-1	-1	-1	-1	-1	-1	-1	-1	-1	-1	-1	-1	-1	-1	-1	-1	-1	-1	-1	-1	-1	-1	-1	-1	-1	-1	-1
gi|215510673|gb|EEC20126.1|	-1	-1	-1	-1	-1	-1	-1	-1	-1	-1	-1	-1	-1	-1	-1	-1	-1	-1	-1	-1	-1	-1	-1	-1	-1	-1	-1	-1	-1	-1	-1	-1	-1	-1	-1	-1	-1	-1	-1	-1	-1	-1	-1	-1	-1	-1	-1	-1	-1
gi|215510674|gb|EEC20127.1|	11	86	0.143474	6	94	0.137226	12	116	0.113445	15	150	0.0878186	16	134	0.0783371	13	99	0.0692059	12	127	0.0387349	6	36	0.0467747	9	131	0.0640172	-1	-1	-1	3	38	0.0330458	1	2	0.00262996	7	42	0.0358602	7	51	0.0324165	7	43	0.0333028	-1	-1	-1	1
gi|215510677|gb|EEC20130.1|	-1	-1	-1	-1	-1	-1	-1	-1	-1	-1	-1	-1	-1	-1	-1	-1	-1	-1	3	11	0.00420221	-1	-1	-1	2	5	0.00306043	-1	-1	-1	-1	-1	-1	-1	-1	-1	2	3	0.00320827	3	5	0.00398063	3	5	0.0048503	-1	-1	-1	-1
gi|215510720|gb|EEC20173.1|	-1	-1	-1	-1	-1	-1	-1	-1	-1	-1	-1	-1	-1	-1	-1	-1	-1	-1	-1	-1	-1	-1	-1	-1	-1	-1	-1	-1	-1	-1	-1	-1	-1	-1	-1	-1	-1	-1	-1	-1	-1	-1	-1	-1	-1	-1	-1	-1	2
gi|215510903|gb|EEC20356.1|	-1	-1	-1	-1	-1	-1	-1	-1	-1	-1	-1	-1	-1	-1	-1	-1	-1	-1	-1	-1	-1	-1	-1	-1	-1	-1	-1	-1	-1	-1	-1	-1	-1	-1	-1	-1	-1	-1	-1	-1	-1	-1	-1	-1	-1	-1	-1	-1	-1
gi|215510968|gb|EEC20421.1|	-1	-1	-1	-1	-1	-1	-1	-1	-1	-1	-1	-1	-1	-1	-1	-1	-1	-1	-1	-1	-1	-1	-1	-1	-1	-1	-1	-1	-1	-1	-1	-1	-1	-1	-1	-1	-1	-1	-1	-1	-1	-1	-1	-1	-1	1	2	0.000824643	-1
gi|215510998|gb|EEC20451.1|	-1	-1	-1	-1	-1	-1	-1	-1	-1	-1	-1	-1	-1	-1	-1	-1	-1	-1	-1	-1	-1	-1	-1	-1	-1	-1	-1	-1	-1	-1	-1	-1	-1	-1	-1	-1	-1	-1	-1	-1	-1	-1	-1	-1	-1	-1	-1	-1	-1
gi|215511062|gb|EEC20515.1|	-1	-1	-1	-1	-1	-1	-1	-1	-1	-1	-1	-1	-1	-1	-1	-1	-1	-1	-1	-1	-1	-1	-1	-1	-1	-1	-1	-1	-1	-1	-1	-1	-1	-1	-1	-1	-1	-1	-1	-1	-1	-1	-1	-1	-1	-1	-1	-1	-1
gi|215511087|gb|EEC20540.1|	-1	-1	-1	-1	-1	-1	-1	-1	-1	-1	-1	-1	-1	-1	-1	-1	-1	-1	-1	-1	-1	-1	-1	-1	-1	-1	-1	-1	-1	-1	-1	-1	-1	-1	-1	-1	4	8	0.00352909	5	9	0.00295562	5	9	0.00360135	-1	-1	-1	-1
gi|215511104|gb|EEC20557.1|	-1	-1	-1	-1	-1	-1	3	6	0.00189977	4	6	0.00113729	4	9	0.00170344	4	7	0.00158427	4	6	0.000592479	-1	-1	-1	-1	-1	-1	4	4	0.000963159	3	4	0.0011262	2	3	0.00127721	-1	-1	-1	-1	-1	-1	2	3	0.000752239	2	5	0.00167943	-1
gi|215511131|gb|EEC20584.1|	-1	-1	-1	-1	-1	-1	-1	-1	-1	2	2	0.000684875	1	1	0.000341939	2	2	0.000817756	-1	-1	-1	-1	-1	-1	-1	-1	-1	-1	-1	-1	-1	-1	-1	-1	-1	-1	-1	-1	-1	-1	-1	-1	-1	-1	-1	-1	-1	-1	-1
gi|22164166|gb|AAM93588.1|AF483666	-1	-1	-1	-1	-1	-1	-1	-1	-1	-1	-1	-1	-1	-1	-1	-1	-1	-1	1	3	0.000929997	-1	-1	-1	-1	-1	-1	-1	-1	-1	-1	-1	-1	-1	-1	-1	2	2	0.00173562	3	4	0.00258415	3	3	0.00236154	-1	-1	-1	-1
gi|22164170|gb|AAM93590.1|AF483668	-1	-1	-1	-1	-1	-1	-1	-1	-1	-1	-1	-1	-1	-1	-1	-1	-1	-1	1	3	0.000929997	-1	-1	-1	-1	-1	-1	1	1	0.000755922	-1	-1	-1	-1	-1	-1	-1	-1	-1	-1	-1	-1	-1	-1	-1	-1	-1	-1	-1
gi|22164176|gb|AAM93593.1|AF483671	-1	-1	-1	-1	-1	-1	-1	-1	-1	2	5	0.00299986	-1	-1	-1	-1	-1	-1	-1	-1	-1	-1	-1	-1	-1	-1	-1	-1	-1	-1	-1	-1	-1	-1	-1	-1	-1	-1	-1	-1	-1	-1	-1	-1	-1	-1	-1	-1	-1
gi|22164186|gb|AAM93598.1|AF483676	-1	-1	-1	-1	-1	-1	-1	-1	-1	-1	-1	-1	-1	-1	-1	1	5	0.0035819	-1	-1	-1	-1	-1	-1	2	12	0.00600957	2	7	0.00533518	2	6	0.00534712	-1	-1	-1	4	35	0.0306244	6	49	0.0319174	6	41	0.0325411	-1	-1	-1	-1
gi|22164192|gb|AAM93601.1|AF483679	-1	-1	-1	-1	-1	-1	-1	-1	-1	-1	-1	-1	-1	-1	-1	1	5	0.00343977	2	20	0.00600316	-1	-1	-1	1	11	0.00529017	-1	-1	-1	-1	-1	-1	-1	-1	-1	4	34	0.0285689	5	47	0.0293998	5	39	0.0297254	-1	-1	-1	-1
gi|22164194|gb|AAM93602.1|AF483680	-1	-1	-1	-1	-1	-1	-1	-1	-1	-1	-1	-1	-1	-1	-1	-1	-1	-1	2	5	0.00157583	-1	-1	-1	-1	-1	-1	-1	-1	-1	-1	-1	-1	-1	-1	-1	2	6	0.00529364	2	7	0.00459763	2	6	0.00480179	-1	-1	-1	-1
gi|22164270|gb|AAM93640.1|AF483718	-1	-1	-1	-1	-1	-1	-1	-1	-1	-1	-1	-1	-1	-1	-1	-1	-1	-1	-1	-1	-1	-1	-1	-1	-1	-1	-1	-1	-1	-1	-1	-1	-1	-1	-1	-1	-1	-1	-1	2	3	0.000760288	2	2	0.000617594	-1	-1	-1	-1
gi|22164278|gb|AAM93644.1|AF483722	-1	-1	-1	-1	-1	-1	-1	-1	-1	-1	-1	-1	-1	-1	-1	-1	-1	-1	2	4	0.000687634	-1	-1	-1	-1	-1	-1	-1	-1	-1	-1	-1	-1	-1	-1	-1	-1	-1	-1	-1	-1	-1	-1	-1	-1	-1	-1	-1	-1
gi|22164280|gb|AAM93645.1|AF483723	-1	-1	-1	-1	-1	-1	-1	-1	-1	17	37	0.00688738	15	36	0.00669148	15	37	0.00822368	9	26	0.00252133	-1	-1	-1	-1	-1	-1	11	32	0.00756697	10	27	0.00746541	7	20	0.00836194	-1	-1	-1	-1	-1	-1	-1	-1	-1	-1	-1	-1	-1
gi|22164294|gb|AAM93652.1|AF483730	-1	-1	-1	-1	-1	-1	-1	-1	-1	6	18	0.0035606	5	13	0.0025678	5	18	0.00425144	4	11	0.00113357	-1	-1	-1	2	7	0.00115579	8	24	0.0060309	6	22	0.00646414	4	11	0.00488729	8	26	0.00750053	9	33	0.00708704	8	30	0.00785034	3	17	0.005959	-1
gi|22164318|gb|AAM93664.1|AF483742	1	2	0.00197018	1	2	0.00172402	2	3	0.00173241	-1	-1	-1	-1	-1	-1	-1	-1	-1	-1	-1	-1	-1	-1	-1	-1	-1	-1	-1	-1	-1	-1	-1	-1	-1	-1	-1	-1	-1	-1	-1	-1	-1	-1	-1	-1	-1	-1	-1	-1
gi|22652868|gb|AAN03859.1|AF515779	-1	-1	-1	-1	-1	-1	-1	-1	-1	2	5	0.00355866	3	5	0.00355348	2	4	0.0033993	4	15	0.00556175	-1	-1	-1	3	8	0.00475266	3	5	0.00452071	3	3	0.00317158	1	1	0.00159861	10	39	0.0404808	9	47	0.0363174	9	43	0.0404857	4	9	0.011351	3
gi|296051289|gb|ADG86641.1|	-1	-1	-1	5	20	0.0097586	-1	-1	-1	-1	-1	-1	-1	-1	-1	-1	-1	-1	6	28	0.00285433	-1	-1	-1	-1	-1	-1	5	20	0.00497156	-1	-1	-1	-1	-1	-1	-1	-1	-1	-1	-1	-1	-1	-1	-1	-1	-1	-1	-1
gi|300650724|emb|CBV00242.1|	-1	-1	-1	-1	-1	-1	-1	-1	-1	-1	-1	-1	-1	-1	-1	-1	-1	-1	-1	-1	-1	-1	-1	-1	-1	-1	-1	-1	-1	-1	-1	-1	-1	-1	-1	-1	-1	-1	-1	-1	-1	-1	-1	-1	-1	-1	-1	-1	-1
gi|31322780|gb|AAP22067.1|	-1	-1	-1	-1	-1	-1	2	3	0.000745503	9	15	0.00223146	8	16	0.00237676	4	12	0.00213153	4	10	0.000774998	-1	-1	-1	3	9	0.00111756	8	18	0.00340165	9	21	0.00464038	8	18	0.00601442	-1	-1	-1	3	6	0.000969056	-1	-1	-1	3	7	0.00184531	-1
gi|325303174|tpg|DAA34415.1|	-1	-1	-1	-1	-1	-1	-1	-1	-1	-1	-1	-1	-1	-1	-1	-1	-1	-1	-1	-1	-1	-1	-1	-1	-1	-1	-1	-1	-1	-1	-1	-1	-1	-1	-1	-1	-1	-1	-1	-1	-1	-1	-1	-1	-1	-1	-1	-1	-1
gi|325303454|tpg|DAA34558.1|	-1	-1	-1	-1	-1	-1	-1	-1	-1	-1	-1	-1	-1	-1	-1	-1	-1	-1	-1	-1	-1	-1	-1	-1	-1	-1	-1	-1	-1	-1	-1	-1	-1	-1	-1	-1	-1	-1	-1	-1	-1	-1	-1	-1	-1	-1	-1	-1	-1
gi|326579956|gb|ADZ96258.1|	-1	-1	-1	-1	-1	-1	-1	-1	-1	-1	-1	-1	-1	-1	-1	1	1	0.000287027	-1	-1	-1	-1	-1	-1	-1	-1	-1	2	3	0.000916117	-1	-1	-1	-1	-1	-1	-1	-1	-1	-1	-1	-1	-1	-1	-1	-1	-1	-1	-1
gi|332691297|gb|AEE89467.1|	-1	-1	-1	1	2	0.00163083	4	7	0.00382378	5	12	0.00392415	6	14	0.00457151	-1	-1	-1	6	37	0.00630332	-1	-1	-1	-1	-1	-1	6	20	0.00830833	6	16	0.0077718	4	14	0.0102829	-1	-1	-1	4	6	0.00213018	-1	-1	-1	-1	-1	-1	-1
gi|346465123|gb|AEO32406.1|	-1	-1	-1	-1	-1	-1	1	1	0.000490965	-1	-1	-1	-1	-1	-1	-1	-1	-1	-1	-1	-1	-1	-1	-1	-1	-1	-1	-1	-1	-1	-1	-1	-1	-1	-1	-1	-1	-1	-1	-1	-1	-1	-1	-1	-1	-1	-1	-1	-1
gi|346465413|gb|AEO32551.1|	-1	-1	-1	-1	-1	-1	-1	-1	-1	-1	-1	-1	-1	-1	-1	-1	-1	-1	-1	-1	-1	-1	-1	-1	-1	-1	-1	-1	-1	-1	-1	-1	-1	-1	-1	-1	-1	-1	-1	-1	-1	-1	-1	-1	-1	-1	-1	-1	-1
gi|346465649|gb|AEO32669.1|	-1	-1	-1	-1	-1	-1	-1	-1	-1	1	1	0.000152194	2	3	0.000455919	1	2	0.000363447	1	7	0.000555009	-1	-1	-1	1	1	0.000127037	-1	-1	-1	-1	-1	-1	-1	-1	-1	-1	-1	-1	-1	-1	-1	-1	-1	-1	-1	-1	-1	-1
gi|346465893|gb|AEO32791.1|	-1	-1	-1	-1	-1	-1	-1	-1	-1	-1	-1	-1	-1	-1	-1	-1	-1	-1	-1	-1	-1	-1	-1	-1	-1	-1	-1	-1	-1	-1	7	13	0.00202871	6	7	0.00165182	-1	-1	-1	-1	-1	-1	-1	-1	-1	5	16	0.00297874	3
gi|346465995|gb|AEO32842.1|	-1	-1	-1	1	4	0.00570148	-1	-1	-1	2	4	0.00228651	2	4	0.00228318	-1	-1	-1	-1	-1	-1	-1	-1	-1	-1	-1	-1	2	5	0.00363081	1	3	0.00254725	-1	-1	-1	-1	-1	-1	-1	-1	-1	-1	-1	-1	-1	-1	-1	-1
gi|346466411|gb|AEO33050.1|	-1	-1	-1	-1	-1	-1	-1	-1	-1	-1	-1	-1	-1	-1	-1	-1	-1	-1	-1	-1	-1	-1	-1	-1	-1	-1	-1	-1	-1	-1	-1	-1	-1	-1	-1	-1	-1	-1	-1	-1	-1	-1	-1	-1	-1	-1	-1	-1	-1
gi|346467655|gb|AEO33672.1|	-1	-1	-1	-1	-1	-1	-1	-1	-1	-1	-1	-1	-1	-1	-1	-1	-1	-1	1	2	0.000321871	-1	-1	-1	-1	-1	-1	-1	-1	-1	-1	-1	-1	-1	-1	-1	-1	-1	-1	-1	-1	-1	-1	-1	-1	-1	-1	-1	-1
gi|346468137|gb|AEO33913.1|	-1	-1	-1	-1	-1	-1	-1	-1	-1	-1	-1	-1	-1	-1	-1	-1	-1	-1	-1	-1	-1	-1	-1	-1	-1	-1	-1	-1	-1	-1	-1	-1	-1	-1	-1	-1	-1	-1	-1	-1	-1	-1	-1	-1	-1	-1	-1	-1	2
gi|346468175|gb|AEO33932.1|	1	2	0.000652584	-1	-1	-1	-1	-1	-1	-1	-1	-1	-1	-1	-1	-1	-1	-1	-1	-1	-1	-1	-1	-1	-1	-1	-1	-1	-1	-1	-1	-1	-1	-1	-1	-1	-1	-1	-1	-1	-1	-1	-1	-1	-1	-1	-1	-1	-1
gi|346468467|gb|AEO34078.1|	-1	-1	-1	-1	-1	-1	-1	-1	-1	-1	-1	-1	-1	-1	-1	-1	-1	-1	-1	-1	-1	-1	-1	-1	-1	-1	-1	-1	-1	-1	-1	-1	-1	-1	-1	-1	-1	-1	-1	-1	-1	-1	-1	-1	-1	-1	-1	-1	-1
gi|346469535|gb|AEO34612.1|	-1	-1	-1	-1	-1	-1	-1	-1	-1	-1	-1	-1	-1	-1	-1	-1	-1	-1	1	1	8.51799e-05	-1	-1	-1	-1	-1	-1	-1	-1	-1	-1	-1	-1	-1	-1	-1	-1	-1	-1	-1	-1	-1	-1	-1	-1	-1	-1	-1	-1
gi|346469987|gb|AEO34838.1|	-1	-1	-1	3	5	0.00655877	4	6	0.00527254	3	7	0.00368244	5	11	0.00577827	4	11	0.00690944	5	19	0.00520709	2	3	0.00350245	3	8	0.00351284	3	8	0.00534623	3	7	0.00546982	4	9	0.0106342	2	4	0.00306878	5	9	0.00514021	2	4	0.00278365	4	14	0.0130509	-1
gi|346470067|gb|AEO34878.1|	-1	-1	-1	-1	-1	-1	-1	-1	-1	-1	-1	-1	2	3	0.00175382	-1	-1	-1	-1	-1	-1	-1	-1	-1	-1	-1	-1	-1	-1	-1	-1	-1	-1	-1	-1	-1	-1	-1	-1	-1	-1	-1	-1	-1	-1	-1	-1	-1	-1
gi|346470567|gb|AEO35128.1|	-1	-1	-1	-1	-1	-1	-1	-1	-1	-1	-1	-1	-1	-1	-1	-1	-1	-1	-1	-1	-1	-1	-1	-1	-1	-1	-1	-1	-1	-1	-1	-1	-1	-1	-1	-1	-1	-1	-1	-1	-1	-1	-1	-1	-1	-1	-1	-1	-1
gi|346470969|gb|AEO35329.1|	-1	-1	-1	-1	-1	-1	-1	-1	-1	-1	-1	-1	-1	-1	-1	-1	-1	-1	-1	-1	-1	-1	-1	-1	-1	-1	-1	-1	-1	-1	-1	-1	-1	-1	-1	-1	-1	-1	-1	-1	-1	-1	-1	-1	-1	-1	-1	-1	-1
gi|346471043|gb|AEO35366.1|	-1	-1	-1	-1	-1	-1	-1	-1	-1	-1	-1	-1	-1	-1	-1	-1	-1	-1	-1	-1	-1	-1	-1	-1	-1	-1	-1	-1	-1	-1	-1	-1	-1	-1	-1	-1	-1	-1	-1	-1	-1	-1	-1	-1	-1	-1	-1	-1	-1
gi|346471235|gb|AEO35462.1|	-1	-1	-1	-1	-1	-1	-1	-1	-1	1	1	0.000168048	1	1	0.000167803	-1	-1	-1	-1	-1	-1	-1	-1	-1	-1	-1	-1	-1	-1	-1	-1	-1	-1	-1	-1	-1	-1	-1	-1	-1	-1	-1	-1	-1	-1	-1	-1	-1	-1
gi|365189209|dbj|BAL42280.1|	-1	-1	-1	-1	-1	-1	-1	-1	-1	-1	-1	-1	-1	-1	-1	-1	-1	-1	-1	-1	-1	-1	-1	-1	-1	-1	-1	-1	-1	-1	-1	-1	-1	-1	-1	-1	-1	-1	-1	-1	-1	-1	-1	-1	-1	-1	-1	-1	-1
gi|39726013|gb|AAR29958.1|	-1	-1	-1	-1	-1	-1	-1	-1	-1	5	6	0.00105467	3	5	0.000877616	2	2	0.000419768	-1	-1	-1	-1	-1	-1	-1	-1	-1	-1	-1	-1	2	2	0.000522197	-1	-1	-1	9	21	0.00538336	11	30	0.00572517	11	22	0.00511571	-1	-1	-1	3
gi|39726015|gb|AAR29959.1|	-1	-1	-1	-1	-1	-1	-1	-1	-1	5	6	0.00105467	3	5	0.000877616	2	2	0.000419768	-1	-1	-1	-1	-1	-1	-1	-1	-1	-1	-1	-1	2	2	0.000522197	-1	-1	-1	-1	-1	-1	-1	-1	-1	-1	-1	-1	6	12	0.00373785	3
gi|427778339|gb|JAA54621.1|	-1	-1	-1	-1	-1	-1	-1	-1	-1	-1	-1	-1	-1	-1	-1	-1	-1	-1	-1	-1	-1	1	1	0.000332878	-1	-1	-1	-1	-1	-1	-1	-1	-1	-1	-1	-1	-1	-1	-1	-1	-1	-1	-1	-1	-1	-1	-1	-1	-1
gi|427779561|gb|JAA55232.1|	-1	-1	-1	-1	-1	-1	-1	-1	-1	-1	-1	-1	-1	-1	-1	-1	-1	-1	-1	-1	-1	-1	-1	-1	-1	-1	-1	-1	-1	-1	-1	-1	-1	-1	-1	-1	-1	-1	-1	-1	-1	-1	-1	-1	-1	-1	-1	-1	-1
gi|427781561|gb|JAA56232.1|	1	2	0.000435056	-1	-1	-1	-1	-1	-1	-1	-1	-1	-1	-1	-1	-1	-1	-1	-1	-1	-1	-1	-1	-1	-1	-1	-1	-1	-1	-1	-1	-1	-1	-1	-1	-1	-1	-1	-1	-1	-1	-1	-1	-1	-1	-1	-1	-1	-1
gi|427782487|gb|JAA56695.1|	-1	-1	-1	-1	-1	-1	-1	-1	-1	-1	-1	-1	-1	-1	-1	-1	-1	-1	-1	-1	-1	-1	-1	-1	-1	-1	-1	-1	-1	-1	-1	-1	-1	-1	-1	-1	-1	-1	-1	-1	-1	-1	-1	-1	-1	-1	-1	-1	-1
gi|427784147|gb|JAA57525.1|	-1	-1	-1	-1	-1	-1	-1	-1	-1	-1	-1	-1	-1	-1	-1	-1	-1	-1	-1	-1	-1	-1	-1	-1	-1	-1	-1	-1	-1	-1	-1	-1	-1	-1	-1	-1	-1	-1	-1	-1	-1	-1	-1	-1	-1	-1	-1	-1	-1
gi|427785121|gb|JAA58012.1|	-1	-1	-1	-1	-1	-1	-1	-1	-1	-1	-1	-1	-1	-1	-1	-1	-1	-1	-1	-1	-1	-1	-1	-1	-1	-1	-1	-1	-1	-1	-1	-1	-1	-1	-1	-1	-1	-1	-1	-1	-1	-1	-1	-1	-1	-1	-1	-1	-1
gi|427786457|gb|JAA58680.1|	-1	-1	-1	-1	-1	-1	-1	-1	-1	-1	-1	-1	-1	-1	-1	-1	-1	-1	-1	-1	-1	-1	-1	-1	-1	-1	-1	-1	-1	-1	-1	-1	-1	-1	-1	-1	-1	-1	-1	-1	-1	-1	-1	-1	-1	-1	-1	-1	-1
gi|427786989|gb|JAA58946.1|	-1	-1	-1	-1	-1	-1	-1	-1	-1	-1	-1	-1	-1	-1	-1	-1	-1	-1	-1	-1	-1	-1	-1	-1	-1	-1	-1	-1	-1	-1	-1	-1	-1	-1	-1	-1	-1	-1	-1	-1	-1	-1	-1	-1	-1	-1	-1	-1	-1
gi|427787197|gb|JAA59050.1|	-1	-1	-1	-1	-1	-1	-1	-1	-1	-1	-1	-1	-1	-1	-1	-1	-1	-1	-1	-1	-1	-1	-1	-1	-1	-1	-1	-1	-1	-1	-1	-1	-1	-1	-1	-1	-1	-1	-1	-1	-1	-1	-1	-1	-1	-1	-1	-1	-1
gi|427788171|gb|JAA59537.1|	-1	-1	-1	-1	-1	-1	-1	-1	-1	-1	-1	-1	-1	-1	-1	-1	-1	-1	-1	-1	-1	-1	-1	-1	-1	-1	-1	-1	-1	-1	-1	-1	-1	-1	-1	-1	-1	-1	-1	-1	-1	-1	-1	-1	-1	-1	-1	-1	-1
gi|427789205|gb|JAA60054.1|	-1	-1	-1	-1	-1	-1	-1	-1	-1	-1	-1	-1	-1	-1	-1	-1	-1	-1	-1	-1	-1	-1	-1	-1	-1	-1	-1	-1	-1	-1	-1	-1	-1	-1	-1	-1	-1	-1	-1	-1	-1	-1	-1	-1	-1	-1	-1	-1	-1
gi|427789411|gb|JAA60157.1|	-1	-1	-1	-1	-1	-1	-1	-1	-1	-1	-1	-1	-1	-1	-1	-1	-1	-1	-1	-1	-1	-1	-1	-1	-1	-1	-1	-1	-1	-1	-1	-1	-1	-1	-1	-1	-1	-1	-1	-1	-1	-1	-1	-1	-1	-1	-1	-1	-1
gi|427792553|gb|JAA61728.1|	-1	-1	-1	-1	-1	-1	-1	-1	-1	-1	-1	-1	-1	-1	-1	-1	-1	-1	-1	-1	-1	-1	-1	-1	-1	-1	-1	-1	-1	-1	-1	-1	-1	-1	-1	-1	-1	-1	-1	-1	-1	-1	-1	-1	-1	-1	-1	-1	-1
gi|427796301|gb|JAA63602.1|	-1	-1	-1	-1	-1	-1	-1	-1	-1	-1	-1	-1	-1	-1	-1	-1	-1	-1	-1	-1	-1	-1	-1	-1	-1	-1	-1	-1	-1	-1	-1	-1	-1	-1	-1	-1	-1	-1	-1	1	2	0.000608622	-1	-1	-1	-1	-1	-1	-1
gi|427796329|gb|JAA63616.1|	-1	-1	-1	-1	-1	-1	-1	-1	-1	-1	-1	-1	-1	-1	-1	-1	-1	-1	-1	-1	-1	-1	-1	-1	-1	-1	-1	-1	-1	-1	-1	-1	-1	-1	-1	-1	-1	-1	-1	-1	-1	-1	-1	-1	-1	-1	-1	-1	-1
gi|427796467|gb|JAA63685.1|	-1	-1	-1	-1	-1	-1	-1	-1	-1	-1	-1	-1	-1	-1	-1	-1	-1	-1	-1	-1	-1	-1	-1	-1	-1	-1	-1	-1	-1	-1	-1	-1	-1	-1	-1	-1	-1	-1	-1	-1	-1	-1	-1	-1	-1	-1	-1	-1	-1
gi|427798383|gb|JAA64643.1|	-1	-1	-1	-1	-1	-1	-1	-1	-1	-1	-1	-1	-1	-1	-1	-1	-1	-1	1	3	0.000558915	-1	-1	-1	-1	-1	-1	2	2	0.000908596	1	1	0.0005312	-1	-1	-1	-1	-1	-1	-1	-1	-1	-1	-1	-1	-1	-1	-1	-1
gi|427798981|gb|JAA64942.1|	-1	-1	-1	-1	-1	-1	-1	-1	-1	-1	-1	-1	-1	-1	-1	-1	-1	-1	-1	-1	-1	-1	-1	-1	-1	-1	-1	-1	-1	-1	-1	-1	-1	-1	-1	-1	-1	-1	-1	-1	-1	-1	-1	-1	-1	-1	-1	-1	-1
gi|442746073|gb|JAA65196.1|	-1	-1	-1	-1	-1	-1	-1	-1	-1	-1	-1	-1	-1	-1	-1	-1	-1	-1	-1	-1	-1	-1	-1	-1	-1	-1	-1	-1	-1	-1	-1	-1	-1	-1	-1	-1	-1	-1	-1	-1	-1	-1	-1	-1	-1	-1	-1	-1	-1
gi|442746199|gb|JAA65259.1|	-1	-1	-1	-1	-1	-1	-1	-1	-1	-1	-1	-1	-1	-1	-1	-1	-1	-1	-1	-1	-1	-1	-1	-1	-1	-1	-1	-1	-1	-1	-1	-1	-1	-1	-1	-1	-1	-1	-1	-1	-1	-1	-1	-1	-1	-1	-1	-1	-1
gi|442746229|gb|JAA65274.1|	-1	-1	-1	-1	-1	-1	-1	-1	-1	1	3	0.00183017	1	3	0.00182751	2	4	0.00291368	-1	-1	-1	-1	-1	-1	-1	-1	-1	1	2	0.00154996	1	2	0.00181233	1	2	0.00274047	-1	-1	-1	-1	-1	-1	-1	-1	-1	-1	-1	-1	-1
gi|442746243|gb|JAA65281.1|	-1	-1	-1	-1	-1	-1	-1	-1	-1	2	4	0.000573887	3	4	0.000573052	1	1	0.000171308	2	6	0.000448457	1	2	0.000636809	1	3	0.000359268	4	10	0.00182258	3	6	0.00127866	2	5	0.00161124	-1	-1	-1	-1	-1	-1	-1	-1	-1	3	6	0.00152543	-1
gi|442746381|gb|JAA65350.1|	-1	-1	-1	-1	-1	-1	-1	-1	-1	-1	-1	-1	-1	-1	-1	-1	-1	-1	-1	-1	-1	-1	-1	-1	-1	-1	-1	1	1	0.00032703	-1	-1	-1	-1	-1	-1	-1	-1	-1	-1	-1	-1	-1	-1	-1	1	1	0.000456186	-1
gi|442746575|gb|JAA65447.1|	-1	-1	-1	3	10	0.00933104	5	19	0.0118768	6	19	0.00710999	4	25	0.00934163	5	27	0.012064	5	45	0.00877266	-1	-1	-1	4	28	0.00874588	5	12	0.00570448	4	13	0.00722597	4	13	0.0109265	3	15	0.00818604	4	16	0.00650033	3	14	0.00693042	2	8	0.00530492	-1
gi|442746645|gb|JAA65482.1|	-1	-1	-1	-1	-1	-1	-1	-1	-1	-1	-1	-1	-1	-1	-1	-1	-1	-1	-1	-1	-1	-1	-1	-1	-1	-1	-1	-1	-1	-1	-1	-1	-1	-1	-1	-1	-1	-1	-1	-1	-1	-1	-1	-1	-1	-1	-1	-1	-1
gi|442746707|gb|JAA65513.1|	-1	-1	-1	-1	-1	-1	-1	-1	-1	-1	-1	-1	-1	-1	-1	-1	-1	-1	-1	-1	-1	-1	-1	-1	-1	-1	-1	-1	-1	-1	-1	-1	-1	-1	-1	-1	-1	-1	-1	-1	-1	-1	-1	-1	-1	-1	-1	-1	-1
gi|442746743|gb|JAA65531.1|	-1	-1	-1	-1	-1	-1	-1	-1	-1	-1	-1	-1	2	2	0.000226181	-1	-1	-1	-1	-1	-1	-1	-1	-1	-1	-1	-1	3	8	0.00115098	3	7	0.00117759	3	5	0.0012719	-1	-1	-1	3	4	0.000491835	-1	-1	-1	2	9	0.00180624	-1
gi|442746825|gb|JAA65572.1|	-1	-1	-1	-1	-1	-1	-1	-1	-1	-1	-1	-1	-1	-1	-1	-1	-1	-1	-1	-1	-1	-1	-1	-1	-1	-1	-1	-1	-1	-1	-1	-1	-1	-1	-1	-1	-1	-1	-1	-1	-1	-1	-1	-1	-1	-1	-1	-1	-1
gi|442746893|gb|JAA65606.1|	-1	-1	-1	-1	-1	-1	-1	-1	-1	-1	-1	-1	-1	-1	-1	-1	-1	-1	-1	-1	-1	-1	-1	-1	-1	-1	-1	-1	-1	-1	-1	-1	-1	-1	-1	-1	-1	-1	-1	-1	-1	-1	-1	-1	-1	-1	-1	-1	-1
gi|442746925|gb|JAA65622.1|	-1	-1	-1	-1	-1	-1	-1	-1	-1	-1	-1	-1	-1	-1	-1	-1	-1	-1	-1	-1	-1	-1	-1	-1	-1	-1	-1	-1	-1	-1	-1	-1	-1	-1	-1	-1	-1	-1	-1	-1	-1	-1	-1	-1	-1	-1	-1	-1	-1
gi|442746983|gb|JAA65651.1|	-1	-1	-1	-1	-1	-1	-1	-1	-1	-1	-1	-1	1	1	0.000131563	-1	-1	-1	-1	-1	-1	-1	-1	-1	-1	-1	-1	1	1	0.000167373	1	1	0.000195705	1	1	0.000295931	-1	-1	-1	-1	-1	-1	-1	-1	-1	2	2	0.000466949	1
gi|442747011|gb|JAA65665.1|	-1	-1	-1	-1	-1	-1	-1	-1	-1	-1	-1	-1	-1	-1	-1	-1	-1	-1	-1	-1	-1	-1	-1	-1	-1	-1	-1	-1	-1	-1	-1	-1	-1	-1	-1	-1	-1	-1	-1	-1	-1	-1	-1	-1	-1	-1	-1	-1	-1
gi|442747027|gb|JAA65673.1|	-1	-1	-1	-1	-1	-1	-1	-1	-1	-1	-1	-1	-1	-1	-1	-1	-1	-1	-1	-1	-1	-1	-1	-1	-1	-1	-1	-1	-1	-1	-1	-1	-1	-1	-1	-1	-1	-1	-1	-1	-1	-1	-1	-1	-1	-1	-1	-1	-1
gi|442747467|gb|JAA65893.1|	-1	-1	-1	-1	-1	-1	-1	-1	-1	-1	-1	-1	-1	-1	-1	-1	-1	-1	-1	-1	-1	-1	-1	-1	-1	-1	-1	-1	-1	-1	-1	-1	-1	-1	-1	-1	7	9	0.00204915	9	19	0.00322046	7	14	0.0028914	9	17	0.00470313	5
gi|442747485|gb|JAA65902.1|	-1	-1	-1	-1	-1	-1	-1	-1	-1	-1	-1	-1	-1	-1	-1	-1	-1	-1	-1	-1	-1	-1	-1	-1	-1	-1	-1	-1	-1	-1	-1	-1	-1	-1	-1	-1	-1	-1	-1	-1	-1	-1	-1	-1	-1	-1	-1	-1	-1
gi|442747521|gb|JAA65920.1|	-1	-1	-1	-1	-1	-1	-1	-1	-1	-1	-1	-1	-1	-1	-1	-1	-1	-1	-1	-1	-1	-1	-1	-1	-1	-1	-1	-1	-1	-1	-1	-1	-1	-1	-1	-1	-1	-1	-1	-1	-1	-1	-1	-1	-1	-1	-1	-1	-1
gi|442747523|gb|JAA65921.1|	-1	-1	-1	-1	-1	-1	-1	-1	-1	-1	-1	-1	-1	-1	-1	-1	-1	-1	-1	-1	-1	-1	-1	-1	-1	-1	-1	-1	-1	-1	-1	-1	-1	-1	-1	-1	-1	-1	-1	-1	-1	-1	-1	-1	-1	-1	-1	-1	-1
gi|442747655|gb|JAA65987.1|	-1	-1	-1	1	1	0.0015472	1	1	0.00103648	-1	-1	-1	-1	-1	-1	3	4	0.00296349	3	10	0.00323247	1	9	0.0123933	2	5	0.00258959	3	5	0.00394113	3	5	0.00460828	2	3	0.00418097	-1	-1	-1	-1	-1	-1	-1	-1	-1	-1	-1	-1	-1
gi|442747689|gb|JAA66004.1|	-1	-1	-1	-1	-1	-1	-1	-1	-1	-1	-1	-1	-1	-1	-1	-1	-1	-1	-1	-1	-1	-1	-1	-1	-1	-1	-1	-1	-1	-1	-1	-1	-1	-1	-1	-1	-1	-1	-1	-1	-1	-1	-1	-1	-1	-1	-1	-1	-1
gi|442747725|gb|JAA66022.1|	-1	-1	-1	1	5	0.00815415	1	5	0.00546254	2	2	0.00130805	1	1	0.000653072	1	1	0.00078092	2	17	0.00579224	1	2	0.00290293	1	4	0.00218366	-1	-1	-1	-1	-1	-1	-1	-1	-1	-1	-1	-1	-1	-1	-1	-1	-1	-1	-1	-1	-1	-1
gi|442747955|gb|JAA66137.1|	-1	-1	-1	-1	-1	-1	-1	-1	-1	-1	-1	-1	-1	-1	-1	-1	-1	-1	-1	-1	-1	-1	-1	-1	-1	-1	-1	-1	-1	-1	-1	-1	-1	-1	-1	-1	-1	-1	-1	-1	-1	-1	-1	-1	-1	-1	-1	-1	-1
gi|442747987|gb|JAA66153.1|	1	3	0.00614463	1	6	0.0107538	1	7	0.00840474	1	6	0.00431268	1	6	0.0043064	2	6	0.00514943	2	14	0.00524236	1	8	0.0127614	-1	-1	-1	2	8	0.00730475	2	8	0.00854128	1	6	0.0096866	1	5	0.00524123	1	3	0.00234109	1	3	0.00285255	2	11	0.0140108	-1
gi|442748179|gb|JAA66249.1|	-1	-1	-1	-1	-1	-1	-1	-1	-1	-1	-1	-1	-1	-1	-1	-1	-1	-1	-1	-1	-1	-1	-1	-1	-1	-1	-1	-1	-1	-1	-1	-1	-1	-1	-1	-1	-1	-1	-1	-1	-1	-1	-1	-1	-1	-1	-1	-1	-1
gi|442748931|gb|JAA66625.1|	-1	-1	-1	-1	-1	-1	-1	-1	-1	-1	-1	-1	1	1	0.000225829	-1	-1	-1	-1	-1	-1	-1	-1	-1	-1	-1	-1	-1	-1	-1	-1	-1	-1	-1	-1	-1	-1	-1	-1	-1	-1	-1	-1	-1	-1	-1	-1	-1	-1
gi|442749043|gb|JAA66681.1|	-1	-1	-1	-1	-1	-1	-1	-1	-1	-1	-1	-1	-1	-1	-1	-1	-1	-1	-1	-1	-1	-1	-1	-1	-1	-1	-1	-1	-1	-1	-1	-1	-1	-1	-1	-1	-1	-1	-1	-1	-1	-1	-1	-1	-1	-1	-1	-1	-1
gi|442749105|gb|JAA66712.1|	-1	-1	-1	-1	-1	-1	-1	-1	-1	-1	-1	-1	-1	-1	-1	-1	-1	-1	-1	-1	-1	-1	-1	-1	-1	-1	-1	-1	-1	-1	-1	-1	-1	-1	-1	-1	-1	-1	-1	-1	-1	-1	-1	-1	-1	-1	-1	-1	-1
gi|442749247|gb|JAA66783.1|	-1	-1	-1	-1	-1	-1	-1	-1	-1	-1	-1	-1	-1	-1	-1	-1	-1	-1	-1	-1	-1	-1	-1	-1	-1	-1	-1	-1	-1	-1	-1	-1	-1	-1	-1	-1	-1	-1	-1	-1	-1	-1	-1	-1	-1	-1	-1	-1	-1
gi|442749571|gb|JAA66945.1|	-1	-1	-1	-1	-1	-1	-1	-1	-1	-1	-1	-1	-1	-1	-1	-1	-1	-1	-1	-1	-1	-1	-1	-1	-1	-1	-1	-1	-1	-1	-1	-1	-1	-1	-1	-1	-1	-1	-1	-1	-1	-1	-1	-1	-1	-1	-1	-1	-1
gi|442749741|gb|JAA67030.1|	-1	-1	-1	2	3	0.00212967	3	4	0.00190225	4	6	0.00170816	4	6	0.00170567	4	6	0.00203958	2	6	0.00088988	-1	-1	-1	2	3	0.0007129	3	5	0.00180828	4	6	0.00253726	1	2	0.00127888	-1	-1	-1	-1	-1	-1	-1	-1	-1	-1	-1	-1	-1
gi|442749747|gb|JAA67033.1|	-1	-1	-1	-1	-1	-1	-1	-1	-1	-1	-1	-1	-1	-1	-1	-1	-1	-1	-1	-1	-1	-1	-1	-1	-1	-1	-1	-1	-1	-1	-1	-1	-1	-1	-1	-1	-1	-1	-1	-1	-1	-1	-1	-1	-1	-1	-1	-1	-1
gi|442749777|gb|JAA67048.1|	-1	-1	-1	-1	-1	-1	-1	-1	-1	-1	-1	-1	-1	-1	-1	-1	-1	-1	3	7	0.00112178	-1	-1	-1	-1	-1	-1	-1	-1	-1	-1	-1	-1	-1	-1	-1	-1	-1	-1	-1	-1	-1	-1	-1	-1	-1	-1	-1	-1
gi|442749929|gb|JAA67124.1|	-1	-1	-1	3	4	0.00329131	-1	-1	-1	2	3	0.000989955	3	5	0.00164752	-1	-1	-1	2	6	0.00103145	-1	-1	-1	-1	-1	-1	-1	-1	-1	-1	-1	-1	-1	-1	-1	-1	-1	-1	-1	-1	-1	-1	-1	-1	-1	-1	-1	-1
gi|442749997|gb|JAA67158.1|	-1	-1	-1	-1	-1	-1	-1	-1	-1	-1	-1	-1	1	1	0.000312461	1	1	0.00037363	-1	-1	-1	-1	-1	-1	-1	-1	-1	-1	-1	-1	-1	-1	-1	-1	-1	-1	-1	-1	-1	-1	-1	-1	-1	-1	-1	-1	-1	-1	-1
gi|442749999|gb|JAA67159.1|	-1	-1	-1	-1	-1	-1	-1	-1	-1	3	7	0.0023099	3	10	0.00329505	3	6	0.00236406	2	7	0.00120336	-1	-1	-1	-1	-1	-1	2	3	0.00125758	-1	-1	-1	1	1	0.000741172	-1	-1	-1	-1	-1	-1	-1	-1	-1	-1	-1	-1	-1
gi|442750061|gb|JAA67190.1|	-1	-1	-1	-1	-1	-1	-1	-1	-1	-1	-1	-1	-1	-1	-1	-1	-1	-1	1	1	0.000171909	-1	-1	-1	-1	-1	-1	-1	-1	-1	-1	-1	-1	-1	-1	-1	-1	-1	-1	-1	-1	-1	-1	-1	-1	-1	-1	-1	-1
gi|442750117|gb|JAA67218.1|	-1	-1	-1	-1	-1	-1	-1	-1	-1	-1	-1	-1	-1	-1	-1	-1	-1	-1	-1	-1	-1	-1	-1	-1	-1	-1	-1	-1	-1	-1	-1	-1	-1	-1	-1	-1	-1	-1	-1	-1	-1	-1	-1	-1	-1	-1	-1	-1	-1
gi|442750147|gb|JAA67233.1|	-1	-1	-1	-1	-1	-1	-1	-1	-1	-1	-1	-1	-1	-1	-1	-1	-1	-1	-1	-1	-1	-1	-1	-1	-1	-1	-1	-1	-1	-1	-1	-1	-1	-1	-1	-1	-1	-1	-1	-1	-1	-1	-1	-1	-1	-1	-1	-1	-1
gi|442750159|gb|JAA67239.1|	-1	-1	-1	-1	-1	-1	-1	-1	-1	-1	-1	-1	-1	-1	-1	-1	-1	-1	-1	-1	-1	-1	-1	-1	-1	-1	-1	-1	-1	-1	-1	-1	-1	-1	-1	-1	-1	-1	-1	-1	-1	-1	-1	-1	-1	-1	-1	-1	-1
gi|442750443|gb|JAA67381.1|	1	2	0.0020584	1	3	0.00270182	1	4	0.0024133	1	3	0.00108353	3	6	0.00216391	3	5	0.00215627	-1	-1	-1	-1	-1	-1	-1	-1	-1	2	4	0.00183527	1	3	0.00160946	1	3	0.0024337	3	12	0.00632077	4	15	0.00588183	3	11	0.0052557	1	2	0.00128004	-1
gi|442750519|gb|JAA67419.1|	-1	-1	-1	-1	-1	-1	2	3	0.00181903	-1	-1	-1	-1	-1	-1	-1	-1	-1	-1	-1	-1	-1	-1	-1	-1	-1	-1	-1	-1	-1	-1	-1	-1	-1	-1	-1	-1	-1	-1	-1	-1	-1	-1	-1	-1	-1	-1	-1	-1
gi|442750581|gb|JAA67450.1|	-1	-1	-1	-1	-1	-1	-1	-1	-1	-1	-1	-1	-1	-1	-1	-1	-1	-1	-1	-1	-1	-1	-1	-1	-1	-1	-1	-1	-1	-1	-1	-1	-1	-1	-1	-1	-1	-1	-1	-1	-1	-1	-1	-1	-1	-1	-1	-1	-1
gi|442750609|gb|JAA67464.1|	-1	-1	-1	-1	-1	-1	-1	-1	-1	-1	-1	-1	-1	-1	-1	-1	-1	-1	-1	-1	-1	-1	-1	-1	-1	-1	-1	-1	-1	-1	-1	-1	-1	-1	-1	-1	-1	-1	-1	-1	-1	-1	-1	-1	-1	-1	-1	-1	-1
gi|442750725|gb|JAA67522.1|	-1	-1	-1	-1	-1	-1	-1	-1	-1	2	3	0.000297934	3	4	0.000396668	4	4	0.000474321	4	266	0.0137621	-1	-1	-1	2	208	0.0172422	2	3	0.000378478	2	2	0.000295031	-1	-1	-1	-1	-1	-1	-1	-1	-1	-1	-1	-1	6	10	0.00175984	4
gi|442750875|gb|JAA67597.1|	1	4	0.00462277	1	9	0.00910167	1	6	0.00406486	1	4	0.00162227	1	5	0.00202489	1	8	0.00387406	5	27	0.00570468	1	22	0.0198016	2	17	0.00575497	1	4	0.00206084	1	5	0.00301211	1	6	0.00546562	2	4	0.00236587	2	5	0.00220158	2	5	0.00268257	1	9	0.00646815	1
gi|442751025|gb|JAA67672.1|	-1	-1	-1	-1	-1	-1	-1	-1	-1	-1	-1	-1	-1	-1	-1	-1	-1	-1	2	5	0.00110584	-1	-1	-1	2	4	0.00141746	1	2	0.00107863	1	1	0.000630606	-1	-1	-1	3	9	0.00557225	3	10	0.00460915	3	9	0.00505452	-1	-1	-1	-1
gi|442751059|gb|JAA67689.1|	-1	-1	-1	-1	-1	-1	-1	-1	-1	-1	-1	-1	-1	-1	-1	-1	-1	-1	1	3	0.000675355	-1	-1	-1	1	3	0.00108208	-1	-1	-1	-1	-1	-1	-1	-1	-1	-1	-1	-1	-1	-1	-1	-1	-1	-1	-1	-1	-1	-1
gi|442751089|gb|JAA67704.1|	-1	-1	-1	-1	-1	-1	-1	-1	-1	-1	-1	-1	-1	-1	-1	-1	-1	-1	-1	-1	-1	-1	-1	-1	-1	-1	-1	-1	-1	-1	-1	-1	-1	-1	-1	-1	-1	-1	-1	2	3	0.00139088	-1	-1	-1	-1	-1	-1	-1
gi|442751135|gb|JAA67727.1|	-1	-1	-1	-1	-1	-1	-1	-1	-1	-1	-1	-1	-1	-1	-1	-1	-1	-1	-1	-1	-1	-1	-1	-1	-1	-1	-1	-1	-1	-1	-1	-1	-1	-1	-1	-1	-1	-1	-1	-1	-1	-1	-1	-1	-1	-1	-1	-1	-1
gi|442751139|gb|JAA67729.1|	-1	-1	-1	-1	-1	-1	-1	-1	-1	-1	-1	-1	-1	-1	-1	-1	-1	-1	-1	-1	-1	-1	-1	-1	-1	-1	-1	-1	-1	-1	-1	-1	-1	-1	-1	-1	-1	-1	-1	-1	-1	-1	-1	-1	-1	-1	-1	-1	-1
gi|442751197|gb|JAA67758.1|	-1	-1	-1	-1	-1	-1	-1	-1	-1	-1	-1	-1	-1	-1	-1	-1	-1	-1	4	26	0.0059236	-1	-1	-1	1	23	0.0083959	-1	-1	-1	-1	-1	-1	-1	-1	-1	-1	-1	-1	-1	-1	-1	-1	-1	-1	-1	-1	-1	-1
gi|442751305|gb|JAA67812.1|	-1	-1	-1	5	7	0.00195549	7	10	0.00187143	13	23	0.00257673	12	21	0.00234925	9	16	0.0021403	7	11	0.000642004	-1	-1	-1	-1	-1	-1	8	14	0.00199246	7	13	0.00216333	6	7	0.00176143	-1	-1	-1	7	10	0.0012163	6	7	0.00103742	5	16	0.0031764	3
gi|442751339|gb|JAA67829.1|	-1	-1	-1	-1	-1	-1	-1	-1	-1	-1	-1	-1	-1	-1	-1	-1	-1	-1	-1	-1	-1	-1	-1	-1	-1	-1	-1	-1	-1	-1	-1	-1	-1	-1	-1	-1	1	2	0.0013661	1	1	0.000508494	1	2	0.00123917	-1	-1	-1	-1
gi|442751373|gb|JAA67846.1|	-1	-1	-1	-1	-1	-1	-1	-1	-1	-1	-1	-1	1	1	0.000467684	-1	-1	-1	-1	-1	-1	-1	-1	-1	-1	-1	-1	-1	-1	-1	-1	-1	-1	-1	-1	-1	-1	-1	-1	2	3	0.00152548	-1	-1	-1	-1	-1	-1	-1
gi|442751403|gb|JAA67861.1|	-1	-1	-1	-1	-1	-1	-1	-1	-1	-1	-1	-1	-1	-1	-1	-1	-1	-1	-1	-1	-1	-1	-1	-1	-1	-1	-1	-1	-1	-1	-1	-1	-1	-1	-1	-1	-1	-1	-1	-1	-1	-1	-1	-1	-1	-1	-1	-1	-1
gi|442752029|gb|JAA68174.1|	-1	-1	-1	-1	-1	-1	-1	-1	-1	-1	-1	-1	-1	-1	-1	-1	-1	-1	-1	-1	-1	-1	-1	-1	-1	-1	-1	-1	-1	-1	-1	-1	-1	-1	-1	-1	-1	-1	-1	-1	-1	-1	-1	-1	-1	-1	-1	-1	-1
gi|442752051|gb|JAA68185.1|	-1	-1	-1	-1	-1	-1	-1	-1	-1	-1	-1	-1	-1	-1	-1	-1	-1	-1	-1	-1	-1	-1	-1	-1	-1	-1	-1	-1	-1	-1	-1	-1	-1	-1	-1	-1	-1	-1	-1	-1	-1	-1	-1	-1	-1	-1	-1	-1	-1
gi|442752063|gb|JAA68191.1|	-1	-1	-1	-1	-1	-1	-1	-1	-1	-1	-1	-1	-1	-1	-1	-1	-1	-1	3	6	0.00170616	-1	-1	-1	-1	-1	-1	-1	-1	-1	-1	-1	-1	-1	-1	-1	1	3	0.00238811	1	3	0.00177782	-1	-1	-1	-1	-1	-1	-1
gi|442752113|gb|JAA68216.1|	-1	-1	-1	-1	-1	-1	-1	-1	-1	-1	-1	-1	-1	-1	-1	-1	-1	-1	-1	-1	-1	-1	-1	-1	-1	-1	-1	-1	-1	-1	-1	-1	-1	-1	-1	-1	-1	-1	-1	1	1	0.00015334	-1	-1	-1	-1	-1	-1	-1
gi|442752279|gb|JAA68299.1|	-1	-1	-1	-1	-1	-1	-1	-1	-1	-1	-1	-1	-1	-1	-1	-1	-1	-1	-1	-1	-1	-1	-1	-1	-1	-1	-1	-1	-1	-1	-1	-1	-1	-1	-1	-1	-1	-1	-1	-1	-1	-1	-1	-1	-1	-1	-1	-1	-1
gi|442752317|gb|JAA68318.1|	-1	-1	-1	-1	-1	-1	-1	-1	-1	-1	-1	-1	-1	-1	-1	-1	-1	-1	-1	-1	-1	-1	-1	-1	-1	-1	-1	-1	-1	-1	-1	-1	-1	-1	-1	-1	-1	-1	-1	-1	-1	-1	-1	-1	-1	-1	-1	-1	-1
gi|442752329|gb|JAA68324.1|	-1	-1	-1	-1	-1	-1	-1	-1	-1	-1	-1	-1	-1	-1	-1	-1	-1	-1	-1	-1	-1	-1	-1	-1	-1	-1	-1	-1	-1	-1	-1	-1	-1	-1	-1	-1	-1	-1	-1	-1	-1	-1	-1	-1	-1	-1	-1	-1	-1
gi|442752337|gb|JAA68328.1|	-1	-1	-1	-1	-1	-1	-1	-1	-1	6	8	0.00117566	5	7	0.0010272	3	3	0.000526409	-1	-1	-1	-1	-1	-1	-1	-1	-1	-1	-1	-1	-1	-1	-1	-1	-1	-1	-1	-1	-1	-1	-1	-1	-1	-1	-1	-1	-1	-1	-1
gi|442752373|gb|JAA68346.1|	-1	-1	-1	2	3	0.00111284	2	3	0.000745503	7	15	0.00223146	6	13	0.00193111	4	12	0.00213153	-1	-1	-1	-1	-1	-1	-1	-1	-1	7	17	0.00321267	7	16	0.00353553	6	14	0.00467789	5	13	0.00282038	5	13	0.00209962	4	12	0.00236154	3	5	0.00131808	-1
gi|442752379|gb|JAA68349.1|	-1	-1	-1	-1	-1	-1	-1	-1	-1	3	9	0.00133887	-1	-1	-1	-1	-1	-1	6	10	0.000774998	-1	-1	-1	-1	-1	-1	6	14	0.00264573	4	12	0.00265165	3	9	0.00300721	4	10	0.00216953	7	15	0.00242264	6	14	0.00275513	-1	-1	-1	-1
gi|442752445|gb|JAA68382.1|	2	5	0.0083415	2	7	0.010219	2	4	0.00391188	3	5	0.00292729	3	6	0.00350763	2	5	0.00349525	3	10	0.00304999	-1	-1	-1	3	9	0.00439813	1	2	0.00148746	1	3	0.00260888	1	1	0.00131498	-1	-1	-1	-1	-1	-1	-1	-1	-1	-1	-1	-1	-1
gi|442752619|gb|JAA68469.1|	-1	-1	-1	-1	-1	-1	-1	-1	-1	-1	-1	-1	-1	-1	-1	-1	-1	-1	-1	-1	-1	-1	-1	-1	-1	-1	-1	-1	-1	-1	-1	-1	-1	-1	-1	-1	-1	-1	-1	-1	-1	-1	-1	-1	-1	-1	-1	-1	-1
gi|442752623|gb|JAA68471.1|	-1	-1	-1	-1	-1	-1	-1	-1	-1	-1	-1	-1	-1	-1	-1	-1	-1	-1	-1	-1	-1	-1	-1	-1	-1	-1	-1	-1	-1	-1	-1	-1	-1	-1	-1	-1	-1	-1	-1	-1	-1	-1	-1	-1	-1	-1	-1	-1	-1
gi|442752867|gb|JAA68593.1|	-1	-1	-1	-1	-1	-1	-1	-1	-1	-1	-1	-1	-1	-1	-1	-1	-1	-1	1	1	8.34876e-05	-1	-1	-1	-1	-1	-1	-1	-1	-1	-1	-1	-1	-1	-1	-1	-1	-1	-1	-1	-1	-1	-1	-1	-1	-1	-1	-1	-1
gi|442753241|gb|JAA68780.1|	-1	-1	-1	-1	-1	-1	-1	-1	-1	6	11	0.00184426	6	10	0.00167416	6	9	0.00180171	-1	-1	-1	-1	-1	-1	-1	-1	-1	5	10	0.00212985	4	7	0.00174327	3	4	0.00150631	4	7	0.00171157	6	11	0.00200227	5	8	0.00177434	5	13	0.0038623	3
gi|442753619|gb|JAA68969.1|	2	4	0.00204821	3	9	0.00403267	4	9	0.00270152	5	13	0.00233603	5	17	0.00305037	5	11	0.00236016	3	7	0.000655295	1	3	0.00119638	1	3	0.000449974	3	5	0.00114137	2	3	0.000800745	2	5	0.00201804	-1	-1	-1	-1	-1	-1	-1	-1	-1	2	4	0.00127371	2
gi|442753793|gb|JAA69056.1|	-1	-1	-1	-1	-1	-1	-1	-1	-1	-1	-1	-1	-1	-1	-1	-1	-1	-1	-1	-1	-1	-1	-1	-1	-1	-1	-1	-1	-1	-1	-1	-1	-1	-1	-1	-1	-1	-1	-1	-1	-1	-1	-1	-1	-1	-1	-1	-1	-1
gi|442753801|gb|JAA69060.1|	-1	-1	-1	-1	-1	-1	-1	-1	-1	-1	-1	-1	-1	-1	-1	-1	-1	-1	-1	-1	-1	-1	-1	-1	-1	-1	-1	-1	-1	-1	-1	-1	-1	-1	-1	-1	-1	-1	-1	-1	-1	-1	-1	-1	-1	-1	-1	-1	-1
gi|442753981|gb|JAA69150.1|	-1	-1	-1	-1	-1	-1	-1	-1	-1	1	1	0.000192055	-1	-1	-1	-1	-1	-1	-1	-1	-1	-1	-1	-1	-1	-1	-1	-1	-1	-1	-1	-1	-1	-1	-1	-1	-1	-1	-1	-1	-1	-1	-1	-1	-1	-1	-1	-1	-1
gi|442754153|gb|JAA69236.1|	-1	-1	-1	-1	-1	-1	-1	-1	-1	-1	-1	-1	-1	-1	-1	-1	-1	-1	2	8	0.00321871	-1	-1	-1	2	9	0.00580179	-1	-1	-1	-1	-1	-1	-1	-1	-1	-1	-1	-1	-1	-1	-1	-1	-1	-1	-1	-1	-1	-1
gi|442754211|gb|JAA69265.1|	-1	-1	-1	-1	-1	-1	-1	-1	-1	-1	-1	-1	-1	-1	-1	-1	-1	-1	1	2	0.000804679	-1	-1	-1	-1	-1	-1	-1	-1	-1	-1	-1	-1	-1	-1	-1	3	9	0.0101368	4	13	0.0109002	3	12	0.0122599	4	17	0.0232655	-1
gi|442754265|gb|JAA69292.1|	-1	-1	-1	-1	-1	-1	-1	-1	-1	-1	-1	-1	-1	-1	-1	-1	-1	-1	-1	-1	-1	-1	-1	-1	-1	-1	-1	-1	-1	-1	-1	-1	-1	-1	-1	-1	-1	-1	-1	-1	-1	-1	-1	-1	-1	-1	-1	-1	-1
gi|442754443|gb|JAA69381.1|	-1	-1	-1	-1	-1	-1	1	1	0.00137805	1	1	0.000824963	-1	-1	-1	-1	-1	-1	-1	-1	-1	-1	-1	-1	-1	-1	-1	-1	-1	-1	-1	-1	-1	-1	-1	-1	-1	-1	-1	-1	-1	-1	-1	-1	-1	-1	-1	-1	-1
gi|442754445|gb|JAA69382.1|	-1	-1	-1	-1	-1	-1	-1	-1	-1	1	2	0.000427039	1	3	0.000639627	1	1	0.000254947	-1	-1	-1	-1	-1	-1	-1	-1	-1	-1	-1	-1	-1	-1	-1	1	1	0.000479582	-1	-1	-1	-1	-1	-1	-1	-1	-1	-1	-1	-1	-1
gi|442754449|gb|JAA69384.1|	-1	-1	-1	-1	-1	-1	-1	-1	-1	-1	-1	-1	-1	-1	-1	-1	-1	-1	-1	-1	-1	-1	-1	-1	-1	-1	-1	-1	-1	-1	-1	-1	-1	-1	-1	-1	-1	-1	-1	-1	-1	-1	-1	-1	-1	-1	-1	-1	-1
gi|442754475|gb|JAA69397.1|	-1	-1	-1	-1	-1	-1	-1	-1	-1	-1	-1	-1	-1	-1	-1	-1	-1	-1	-1	-1	-1	-1	-1	-1	-1	-1	-1	-1	-1	-1	-1	-1	-1	-1	-1	-1	-1	-1	-1	2	6	0.00140326	-1	-1	-1	-1	-1	-1	-1
gi|442754503|gb|JAA69411.1|	-1	-1	-1	-1	-1	-1	-1	-1	-1	1	4	0.000866826	1	3	0.000649174	1	3	0.000776257	1	3	0.000338686	-1	-1	-1	-1	-1	-1	3	4	0.00110116	1	1	0.000321892	-1	-1	-1	-1	-1	-1	-1	-1	-1	-1	-1	-1	-1	-1	-1	-1
gi|442754585|gb|JAA69452.1|	-1	-1	-1	-1	-1	-1	-1	-1	-1	-1	-1	-1	-1	-1	-1	-1	-1	-1	-1	-1	-1	-1	-1	-1	-1	-1	-1	-1	-1	-1	-1	-1	-1	-1	-1	-1	-1	-1	-1	-1	-1	-1	-1	-1	-1	-1	-1	-1	-1
gi|442754623|gb|JAA69471.1|	-1	-1	-1	-1	-1	-1	-1	-1	-1	-1	-1	-1	-1	-1	-1	-1	-1	-1	-1	-1	-1	-1	-1	-1	-1	-1	-1	-1	-1	-1	-1	-1	-1	-1	-1	-1	-1	-1	-1	-1	-1	-1	-1	-1	-1	-1	-1	-1	-1
gi|442754645|gb|JAA69482.1|	-1	-1	-1	-1	-1	-1	-1	-1	-1	-1	-1	-1	-1	-1	-1	-1	-1	-1	-1	-1	-1	-1	-1	-1	-1	-1	-1	-1	-1	-1	-1	-1	-1	-1	-1	-1	-1	-1	-1	-1	-1	-1	-1	-1	-1	-1	-1	-1	-1
gi|442754701|gb|JAA69510.1|	-1	-1	-1	-1	-1	-1	-1	-1	-1	-1	-1	-1	-1	-1	-1	-1	-1	-1	-1	-1	-1	-1	-1	-1	-1	-1	-1	-1	-1	-1	-1	-1	-1	-1	-1	-1	-1	-1	-1	-1	-1	-1	-1	-1	-1	-1	-1	-1	-1
gi|442754717|gb|JAA69518.1|	-1	-1	-1	-1	-1	-1	1	1	0.000384979	-1	-1	-1	-1	-1	-1	-1	-1	-1	-1	-1	-1	-1	-1	-1	-1	-1	-1	-1	-1	-1	-1	-1	-1	-1	-1	-1	-1	-1	-1	-1	-1	-1	-1	-1	-1	-1	-1	-1	-1
gi|442754771|gb|JAA69545.1|	-1	-1	-1	-1	-1	-1	-1	-1	-1	-1	-1	-1	-1	-1	-1	-1	-1	-1	-1	-1	-1	-1	-1	-1	-1	-1	-1	-1	-1	-1	-1	-1	-1	-1	-1	-1	-1	-1	-1	-1	-1	-1	-1	-1	-1	-1	-1	-1	-1
gi|442754789|gb|JAA69554.1|	-1	-1	-1	-1	-1	-1	-1	-1	-1	-1	-1	-1	-1	-1	-1	-1	-1	-1	-1	-1	-1	-1	-1	-1	-1	-1	-1	-1	-1	-1	-1	-1	-1	-1	-1	-1	-1	-1	-1	-1	-1	-1	-1	-1	-1	-1	-1	-1	-1
gi|442755025|gb|JAA69672.1|	-1	-1	-1	-1	-1	-1	-1	-1	-1	-1	-1	-1	-1	-1	-1	-1	-1	-1	-1	-1	-1	-1	-1	-1	-1	-1	-1	-1	-1	-1	-1	-1	-1	-1	-1	-1	-1	-1	-1	-1	-1	-1	-1	-1	-1	-1	-1	-1	-1
gi|442755515|gb|JAA69917.1|	-1	-1	-1	-1	-1	-1	1	2	0.000977971	3	7	0.0020491	1	2	0.000584605	1	2	0.000699049	-1	-1	-1	-1	-1	-1	-1	-1	-1	1	2	0.000743729	1	2	0.000869626	1	2	0.00131498	2	2	0.000853813	3	4	0.00127123	3	4	0.00154897	1	5	0.00259364	1
gi|442755539|gb|JAA69929.1|	-1	-1	-1	-1	-1	-1	-1	-1	-1	-1	-1	-1	-1	-1	-1	-1	-1	-1	-1	-1	-1	-1	-1	-1	-1	-1	-1	-1	-1	-1	-1	-1	-1	-1	-1	-1	-1	-1	-1	-1	-1	-1	-1	-1	-1	-1	-1	-1	-1
gi|442755567|gb|JAA69943.1|	-1	-1	-1	-1	-1	-1	-1	-1	-1	-1	-1	-1	-1	-1	-1	-1	-1	-1	-1	-1	-1	-1	-1	-1	-1	-1	-1	-1	-1	-1	-1	-1	-1	-1	-1	-1	-1	-1	-1	-1	-1	-1	-1	-1	-1	-1	-1	-1	-1
gi|442755589|gb|JAA69954.1|	-1	-1	-1	-1	-1	-1	-1	-1	-1	-1	-1	-1	-1	-1	-1	-1	-1	-1	-1	-1	-1	-1	-1	-1	-1	-1	-1	-1	-1	-1	-1	-1	-1	-1	-1	-1	-1	-1	-1	-1	-1	-1	-1	-1	-1	-1	-1	-1	-1
gi|442755797|gb|JAA70058.1|	1	1	0.000953314	1	2	0.00166841	1	3	0.00167652	1	2	0.000669094	1	2	0.00066812	1	2	0.000798913	-1	-1	-1	-1	-1	-1	-1	-1	-1	-1	-1	-1	-1	-1	-1	-1	-1	-1	-1	-1	-1	-1	-1	-1	-1	-1	-1	-1	-1	-1	-1
gi|442755909|gb|JAA70114.1|	-1	-1	-1	-1	-1	-1	-1	-1	-1	-1	-1	-1	-1	-1	-1	-1	-1	-1	-1	-1	-1	-1	-1	-1	-1	-1	-1	-1	-1	-1	-1	-1	-1	-1	-1	-1	-1	-1	-1	-1	-1	-1	-1	-1	-1	-1	-1	-1	-1
gi|442755963|gb|JAA70141.1|	-1	-1	-1	-1	-1	-1	-1	-1	-1	-1	-1	-1	-1	-1	-1	-1	-1	-1	-1	-1	-1	-1	-1	-1	-1	-1	-1	-1	-1	-1	-1	-1	-1	-1	-1	-1	-1	-1	-1	-1	-1	-1	-1	-1	-1	-1	-1	-1	-1
gi|442756371|gb|JAA70344.1|	-1	-1	-1	-1	-1	-1	-1	-1	-1	-1	-1	-1	-1	-1	-1	-1	-1	-1	-1	-1	-1	-1	-1	-1	-1	-1	-1	-1	-1	-1	-1	-1	-1	-1	-1	-1	-1	-1	-1	-1	-1	-1	-1	-1	-1	-1	-1	-1	-1
gi|442756765|gb|JAA70541.1|	-1	-1	-1	-1	-1	-1	-1	-1	-1	-1	-1	-1	-1	-1	-1	-1	-1	-1	-1	-1	-1	-1	-1	-1	-1	-1	-1	-1	-1	-1	-1	-1	-1	-1	-1	-1	2	3	0.000542011	3	4	0.000537997	2	3	0.000491651	-1	-1	-1	-1
gi|442756907|gb|JAA70612.1|	-1	-1	-1	2	3	0.00364474	2	4	0.00325553	2	3	0.00146168	2	2	0.000973034	2	3	0.00174528	-1	-1	-1	-1	-1	-1	-1	-1	-1	1	1	0.000618943	1	2	0.00144743	1	1	0.00109435	-1	-1	-1	-1	-1	-1	-1	-1	-1	-1	-1	-1	-1
gi|442757001|gb|JAA70659.1|	-1	-1	-1	-1	-1	-1	-1	-1	-1	-1	-1	-1	-1	-1	-1	-1	-1	-1	-1	-1	-1	-1	-1	-1	-1	-1	-1	-1	-1	-1	-1	-1	-1	-1	-1	-1	-1	-1	-1	-1	-1	-1	-1	-1	-1	-1	-1	-1	-1
gi|442757299|gb|JAA70808.1|	-1	-1	-1	-1	-1	-1	-1	-1	-1	-1	-1	-1	-1	-1	-1	-1	-1	-1	-1	-1	-1	-1	-1	-1	-1	-1	-1	2	2	0.00036742	-1	-1	-1	-1	-1	-1	-1	-1	-1	-1	-1	-1	-1	-1	-1	-1	-1	-1	-1
gi|442757329|gb|JAA70823.1|	1	2	0.00325778	1	3	0.00427611	1	4	0.00381948	2	7	0.00400139	2	6	0.00342477	-1	-1	-1	2	8	0.00238236	-1	-1	-1	1	1	0.000477138	1	2	0.00145232	1	2	0.00169817	1	3	0.00385176	-1	-1	-1	-1	-1	-1	1	1	0.000756188	-1	-1	-1	-1
gi|442757513|gb|JAA70915.1|	-1	-1	-1	-1	-1	-1	-1	-1	-1	-1	-1	-1	-1	-1	-1	-1	-1	-1	-1	-1	-1	-1	-1	-1	-1	-1	-1	-1	-1	-1	-1	-1	-1	-1	-1	-1	-1	-1	-1	-1	-1	-1	-1	-1	-1	-1	-1	-1	-1
gi|442757873|gb|JAA71095.1|	2	9	0.0179021	-1	-1	-1	2	10	0.0116604	3	14	0.00977263	2	15	0.0104554	3	19	0.0158361	2	12	0.00436383	-1	-1	-1	2	11	0.00640924	3	23	0.0203954	3	17	0.0176267	3	17	0.0266537	1	5	0.00509004	1	4	0.0030314	1	3	0.00277027	1	7	0.00865876	-1
gi|442757943|gb|JAA71130.1|	-1	-1	-1	-1	-1	-1	-1	-1	-1	-1	-1	-1	-1	-1	-1	-1	-1	-1	-1	-1	-1	-1	-1	-1	-1	-1	-1	-1	-1	-1	-1	-1	-1	-1	-1	-1	-1	-1	-1	-1	-1	-1	-1	-1	-1	-1	-1	-1	-1
gi|442757993|gb|JAA71155.1|	-1	-1	-1	-1	-1	-1	4	11	0.00339428	8	23	0.00424866	7	22	0.00405802	9	21	0.00463187	4	25	0.00240585	-1	-1	-1	4	15	0.00231284	7	15	0.00351994	4	14	0.0038414	5	9	0.00373415	8	29	0.0078125	8	33	0.00661818	7	29	0.00708662	4	12	0.00392807	-1
gi|442758035|gb|JAA71176.1|	-1	-1	-1	-1	-1	-1	-1	-1	-1	-1	-1	-1	-1	-1	-1	-1	-1	-1	2	9	0.00337009	-1	-1	-1	1	7	0.00419976	-1	-1	-1	-1	-1	-1	-1	-1	-1	2	2	0.00209649	1	4	0.00312145	-1	-1	-1	-1	-1	-1	-1
gi|442758313|gb|JAA71315.1|	-1	-1	-1	-1	-1	-1	-1	-1	-1	-1	-1	-1	-1	-1	-1	-1	-1	-1	-1	-1	-1	-1	-1	-1	-1	-1	-1	-1	-1	-1	-1	-1	-1	-1	-1	-1	-1	-1	-1	-1	-1	-1	-1	-1	-1	-1	-1	-1	1
gi|442758409|gb|JAA71363.1|	-1	-1	-1	-1	-1	-1	-1	-1	-1	-1	-1	-1	-1	-1	-1	-1	-1	-1	-1	-1	-1	-1	-1	-1	-1	-1	-1	-1	-1	-1	-1	-1	-1	-1	-1	-1	-1	-1	-1	-1	-1	-1	-1	-1	-1	-1	-1	-1	-1
gi|442758479|gb|JAA71398.1|	-1	-1	-1	-1	-1	-1	-1	-1	-1	-1	-1	-1	-1	-1	-1	-1	-1	-1	3	6	0.000696072	-1	-1	-1	-1	-1	-1	-1	-1	-1	-1	-1	-1	-1	-1	-1	2	5	0.00162382	2	6	0.00145061	2	5	0.00147294	-1	-1	-1	-1
gi|442758493|gb|JAA71405.1|	1	2	0.00475561	1	3	0.00624214	1	4	0.00557556	2	7	0.00584111	2	6	0.00499938	3	8	0.00797077	2	8	0.00347769	-1	-1	-1	1	1	0.000696511	1	2	0.00212006	1	2	0.00247893	1	3	0.00562268	-1	-1	-1	-1	-1	-1	1	1	0.00110386	-1	-1	-1	-1
gi|442758551|gb|JAA71434.1|	-1	-1	-1	-1	-1	-1	-1	-1	-1	-1	-1	-1	1	2	0.0017899	-1	-1	-1	2	4	0.00186765	1	2	0.00397809	2	4	0.00299242	1	2	0.0022771	1	2	0.00266256	1	1	0.00201306	2	3	0.00392122	2	7	0.00681131	2	4	0.00474251	-1	-1	-1	-1
gi|442758667|gb|JAA71492.1|	-1	-1	-1	-1	-1	-1	-1	-1	-1	-1	-1	-1	-1	-1	-1	-1	-1	-1	-1	-1	-1	-1	-1	-1	-1	-1	-1	-1	-1	-1	-1	-1	-1	-1	-1	-1	-1	-1	-1	-1	-1	-1	-1	-1	-1	2	7	0.00304227	-1
gi|442758835|gb|JAA71576.1|	-1	-1	-1	-1	-1	-1	-1	-1	-1	-1	-1	-1	-1	-1	-1	-1	-1	-1	-1	-1	-1	-1	-1	-1	-1	-1	-1	-1	-1	-1	-1	-1	-1	-1	-1	-1	-1	-1	-1	-1	-1	-1	-1	-1	-1	-1	-1	-1	-1
gi|442758973|gb|JAA71645.1|	-1	-1	-1	-1	-1	-1	-1	-1	-1	-1	-1	-1	-1	-1	-1	-1	-1	-1	-1	-1	-1	-1	-1	-1	-1	-1	-1	-1	-1	-1	-1	-1	-1	-1	-1	-1	-1	-1	-1	-1	-1	-1	-1	-1	-1	-1	-1	-1	-1
gi|442759047|gb|JAA71682.1|	4	13	0.0117437	3	14	0.0110669	5	30	0.0158867	8	37	0.0117296	5	41	0.0129787	5	30	0.0113557	9	73	0.0120561	3	12	0.00844259	7	46	0.0121722	5	25	0.010068	5	25	0.0117722	4	17	0.0121047	7	17	0.00785955	8	21	0.00722772	8	22	0.00922615	3	14	0.00786472	-1
gi|442759115|gb|JAA71716.1|	-1	-1	-1	-1	-1	-1	-1	-1	-1	-1	-1	-1	-1	-1	-1	-1	-1	-1	-1	-1	-1	-1	-1	-1	-1	-1	-1	-1	-1	-1	-1	-1	-1	-1	-1	-1	-1	-1	-1	-1	-1	-1	-1	-1	-1	-1	-1	-1	-1
gi|442759297|gb|JAA71807.1|	-1	-1	-1	-1	-1	-1	2	4	0.00277185	3	5	0.00207419	3	7	0.00289964	2	4	0.0019813	2	9	0.00194502	-1	-1	-1	2	6	0.00207759	2	2	0.00105397	-1	-1	-1	-1	-1	-1	-1	-1	-1	-1	-1	-1	-1	-1	-1	2	3	0.00220533	-1
gi|442759305|gb|JAA71811.1|	-1	-1	-1	-1	-1	-1	-1	-1	-1	-1	-1	-1	-1	-1	-1	-1	-1	-1	-1	-1	-1	-1	-1	-1	-1	-1	-1	-1	-1	-1	-1	-1	-1	-1	-1	-1	-1	-1	-1	-1	-1	-1	-1	-1	-1	-1	-1	-1	-1
gi|442759395|gb|JAA71856.1|	-1	-1	-1	-1	-1	-1	-1	-1	-1	-1	-1	-1	-1	-1	-1	-1	-1	-1	-1	-1	-1	-1	-1	-1	-1	-1	-1	-1	-1	-1	-1	-1	-1	-1	-1	-1	-1	-1	-1	-1	-1	-1	-1	-1	-1	-1	-1	-1	1
gi|442759415|gb|JAA71866.1|	-1	-1	-1	-1	-1	-1	-1	-1	-1	-1	-1	-1	-1	-1	-1	-1	-1	-1	-1	-1	-1	-1	-1	-1	-1	-1	-1	-1	-1	-1	-1	-1	-1	-1	-1	-1	-1	-1	-1	-1	-1	-1	-1	-1	-1	-1	-1	-1	-1
gi|442759435|gb|JAA71876.1|	-1	-1	-1	-1	-1	-1	-1	-1	-1	3	5	0.00246928	3	4	0.00197255	3	5	0.00294837	-1	-1	-1	-1	-1	-1	-1	-1	-1	1	2	0.00125473	-1	-1	-1	-1	-1	-1	-1	-1	-1	-1	-1	-1	-1	-1	-1	-1	-1	-1	-1
gi|442759443|gb|JAA71880.1|	-1	-1	-1	-1	-1	-1	-1	-1	-1	-1	-1	-1	-1	-1	-1	-1	-1	-1	-1	-1	-1	-1	-1	-1	-1	-1	-1	-1	-1	-1	-1	-1	-1	-1	-1	-1	-1	-1	-1	-1	-1	-1	-1	-1	-1	-1	-1	-1	-1
gi|442759523|gb|JAA71920.1|	-1	-1	-1	-1	-1	-1	-1	-1	-1	-1	-1	-1	-1	-1	-1	-1	-1	-1	-1	-1	-1	-1	-1	-1	-1	-1	-1	-1	-1	-1	-1	-1	-1	-1	-1	-1	-1	-1	-1	-1	-1	-1	-1	-1	-1	-1	-1	-1	-1
gi|442759537|gb|JAA71927.1|	-1	-1	-1	-1	-1	-1	-1	-1	-1	-1	-1	-1	-1	-1	-1	-1	-1	-1	-1	-1	-1	-1	-1	-1	-1	-1	-1	-1	-1	-1	-1	-1	-1	-1	-1	-1	-1	-1	-1	-1	-1	-1	-1	-1	-1	-1	-1	-1	-1
gi|442759771|gb|JAA72044.1|	-1	-1	-1	-1	-1	-1	-1	-1	-1	-1	-1	-1	-1	-1	-1	-1	-1	-1	-1	-1	-1	-1	-1	-1	-1	-1	-1	-1	-1	-1	-1	-1	-1	-1	-1	-1	2	4	0.00419298	2	4	0.00312145	2	4	0.0038034	-1	-1	-1	-1
gi|442759821|gb|JAA72069.1|	-1	-1	-1	-1	-1	-1	-1	-1	-1	-1	-1	-1	-1	-1	-1	-1	-1	-1	-1	-1	-1	-1	-1	-1	-1	-1	-1	-1	-1	-1	-1	-1	-1	-1	-1	-1	-1	-1	-1	-1	-1	-1	-1	-1	-1	-1	-1	-1	-1
gi|442759921|gb|JAA72119.1|	-1	-1	-1	-1	-1	-1	-1	-1	-1	-1	-1	-1	-1	-1	-1	-1	-1	-1	-1	-1	-1	-1	-1	-1	-1	-1	-1	-1	-1	-1	-1	-1	-1	-1	-1	-1	-1	-1	-1	-1	-1	-1	-1	-1	-1	-1	-1	-1	-1
gi|442759931|gb|JAA72124.1|	-1	-1	-1	-1	-1	-1	-1	-1	-1	-1	-1	-1	-1	-1	-1	-1	-1	-1	-1	-1	-1	-1	-1	-1	-1	-1	-1	-1	-1	-1	-1	-1	-1	-1	-1	-1	-1	-1	-1	-1	-1	-1	-1	-1	-1	-1	-1	-1	-1
gi|442759951|gb|JAA72134.1|	-1	-1	-1	-1	-1	-1	-1	-1	-1	-1	-1	-1	-1	-1	-1	-1	-1	-1	-1	-1	-1	-1	-1	-1	-1	-1	-1	-1	-1	-1	-1	-1	-1	-1	-1	-1	-1	-1	-1	-1	-1	-1	-1	-1	-1	-1	-1	-1	-1
gi|442759963|gb|JAA72140.1|	-1	-1	-1	-1	-1	-1	-1	-1	-1	-1	-1	-1	-1	-1	-1	-1	-1	-1	-1	-1	-1	-1	-1	-1	-1	-1	-1	-1	-1	-1	-1	-1	-1	-1	-1	-1	-1	-1	-1	-1	-1	-1	-1	-1	-1	-1	-1	-1	-1
gi|442759981|gb|JAA72149.1|	-1	-1	-1	-1	-1	-1	-1	-1	-1	-1	-1	-1	-1	-1	-1	-1	-1	-1	-1	-1	-1	-1	-1	-1	-1	-1	-1	-1	-1	-1	-1	-1	-1	-1	-1	-1	-1	-1	-1	-1	-1	-1	-1	-1	-1	-1	-1	-1	-1
gi|442760171|gb|JAA72244.1|	-1	-1	-1	-1	-1	-1	-1	-1	-1	-1	-1	-1	-1	-1	-1	-1	-1	-1	-1	-1	-1	-1	-1	-1	-1	-1	-1	-1	-1	-1	-1	-1	-1	-1	-1	-1	-1	-1	-1	-1	-1	-1	-1	-1	-1	-1	-1	-1	1
gi|442760243|gb|JAA72280.1|	-1	-1	-1	-1	-1	-1	-1	-1	-1	-1	-1	-1	1	2	0.00135497	-1	-1	-1	1	2	0.000706914	-1	-1	-1	1	1	0.000566322	-1	-1	-1	-1	-1	-1	-1	-1	-1	-1	-1	-1	-1	-1	-1	-1	-1	-1	-1	-1	-1	-1
gi|442760257|gb|JAA72287.1|	-1	-1	-1	-1	-1	-1	-1	-1	-1	-1	-1	-1	-1	-1	-1	-1	-1	-1	-1	-1	-1	-1	-1	-1	-1	-1	-1	-1	-1	-1	-1	-1	-1	-1	-1	-1	-1	-1	-1	-1	-1	-1	-1	-1	-1	-1	-1	-1	-1
gi|442760265|gb|JAA72291.1|	-1	-1	-1	-1	-1	-1	-1	-1	-1	-1	-1	-1	-1	-1	-1	-1	-1	-1	-1	-1	-1	-1	-1	-1	-1	-1	-1	-1	-1	-1	-1	-1	-1	-1	-1	-1	-1	-1	-1	-1	-1	-1	-1	-1	-1	-1	-1	-1	-1
gi|442760401|gb|JAA72359.1|	-1	-1	-1	-1	-1	-1	-1	-1	-1	-1	-1	-1	-1	-1	-1	-1	-1	-1	-1	-1	-1	-1	-1	-1	-1	-1	-1	-1	-1	-1	-1	-1	-1	-1	-1	-1	-1	-1	-1	-1	-1	-1	-1	-1	-1	-1	-1	-1	-1
gi|442760403|gb|JAA72360.1|	-1	-1	-1	-1	-1	-1	-1	-1	-1	-1	-1	-1	-1	-1	-1	-1	-1	-1	-1	-1	-1	-1	-1	-1	-1	-1	-1	-1	-1	-1	-1	-1	-1	-1	-1	-1	-1	-1	-1	-1	-1	-1	-1	-1	-1	-1	-1	-1	-1
gi|442760537|gb|JAA72427.1|	-1	-1	-1	-1	-1	-1	-1	-1	-1	2	2	0.000576164	2	2	0.000575326	1	1	0.000343977	-1	-1	-1	-1	-1	-1	-1	-1	-1	-1	-1	-1	-1	-1	-1	-1	-1	-1	-1	-1	-1	-1	-1	-1	-1	-1	-1	-1	-1	-1	-1
gi|442760623|gb|JAA72470.1|	-1	-1	-1	-1	-1	-1	-1	-1	-1	3	4	0.00174932	2	5	0.00218347	2	3	0.00156654	-1	-1	-1	-1	-1	-1	-1	-1	-1	-1	-1	-1	-1	-1	-1	-1	-1	-1	-1	-1	-1	-1	-1	-1	-1	-1	-1	-1	-1	-1	-1
gi|442760669|gb|JAA72493.1|	2	8	0.0119061	-1	-1	-1	2	10	0.00872435	3	14	0.0073119	4	16	0.00834429	4	17	0.0106014	2	10	0.00272086	-1	-1	-1	2	10	0.00435946	-1	-1	-1	-1	-1	-1	-1	-1	-1	-1	-1	-1	-1	-1	-1	-1	-1	-1	-1	-1	-1	-1
gi|442760699|gb|JAA72508.1|	-1	-1	-1	-1	-1	-1	-1	-1	-1	-1	-1	-1	-1	-1	-1	-1	-1	-1	-1	-1	-1	-1	-1	-1	-1	-1	-1	-1	-1	-1	-1	-1	-1	-1	-1	-1	-1	-1	-1	-1	-1	-1	-1	-1	-1	-1	-1	-1	-1
gi|442760731|gb|JAA72524.1|	-1	-1	-1	-1	-1	-1	-1	-1	-1	-1	-1	-1	-1	-1	-1	-1	-1	-1	-1	-1	-1	-1	-1	-1	-1	-1	-1	-1	-1	-1	-1	-1	-1	-1	-1	-1	-1	-1	-1	-1	-1	-1	-1	-1	-1	3	7	0.00193243	-1
gi|442760783|gb|JAA72550.1|	-1	-1	-1	-1	-1	-1	-1	-1	-1	-1	-1	-1	-1	-1	-1	-1	-1	-1	-1	-1	-1	-1	-1	-1	-1	-1	-1	-1	-1	-1	-1	-1	-1	-1	-1	-1	-1	-1	-1	-1	-1	-1	-1	-1	-1	-1	-1	-1	-1
gi|442760801|gb|JAA72559.1|	-1	-1	-1	-1	-1	-1	-1	-1	-1	-1	-1	-1	-1	-1	-1	-1	-1	-1	-1	-1	-1	-1	-1	-1	-1	-1	-1	-1	-1	-1	-1	-1	-1	-1	-1	-1	-1	-1	-1	-1	-1	-1	-1	-1	-1	-1	-1	-1	-1
gi|442760923|gb|JAA72620.1|	-1	-1	-1	-1	-1	-1	-1	-1	-1	-1	-1	-1	-1	-1	-1	-1	-1	-1	-1	-1	-1	-1	-1	-1	-1	-1	-1	-1	-1	-1	-1	-1	-1	-1	-1	-1	-1	-1	-1	-1	-1	-1	-1	-1	-1	-1	-1	-1	-1
gi|442761035|gb|JAA72676.1|	-1	-1	-1	-1	-1	-1	-1	-1	-1	-1	-1	-1	-1	-1	-1	-1	-1	-1	-1	-1	-1	-1	-1	-1	-1	-1	-1	-1	-1	-1	-1	-1	-1	-1	-1	-1	-1	-1	-1	-1	-1	-1	-1	-1	-1	-1	-1	-1	-1
gi|442761163|gb|JAA72740.1|	-1	-1	-1	-1	-1	-1	-1	-1	-1	-1	-1	-1	-1	-1	-1	-1	-1	-1	1	2	0.000385917	-1	-1	-1	-1	-1	-1	-1	-1	-1	-1	-1	-1	-1	-1	-1	-1	-1	-1	-1	-1	-1	-1	-1	-1	-1	-1	-1	-1
gi|442761193|gb|JAA72755.1|	-1	-1	-1	-1	-1	-1	-1	-1	-1	-1	-1	-1	-1	-1	-1	-1	-1	-1	-1	-1	-1	-1	-1	-1	-1	-1	-1	-1	-1	-1	-1	-1	-1	-1	-1	-1	-1	-1	-1	-1	-1	-1	-1	-1	-1	-1	-1	-1	-1
gi|442761477|gb|JAA72897.1|	-1	-1	-1	-1	-1	-1	-1	-1	-1	-1	-1	-1	-1	-1	-1	-1	-1	-1	-1	-1	-1	-1	-1	-1	-1	-1	-1	-1	-1	-1	-1	-1	-1	-1	-1	-1	-1	-1	-1	-1	-1	-1	-1	-1	-1	-1	-1	-1	-1
gi|442761503|gb|JAA72910.1|	-1	-1	-1	-1	-1	-1	-1	-1	-1	-1	-1	-1	-1	-1	-1	-1	-1	-1	-1	-1	-1	-1	-1	-1	-1	-1	-1	-1	-1	-1	-1	-1	-1	-1	-1	-1	-1	-1	-1	-1	-1	-1	-1	-1	-1	-1	-1	-1	-1
gi|442761563|gb|JAA72940.1|	-1	-1	-1	-1	-1	-1	-1	-1	-1	-1	-1	-1	3	4	0.000682269	-1	-1	-1	4	8	0.000711904	-1	-1	-1	-1	-1	-1	4	6	0.00130196	-1	-1	-1	3	4	0.00153466	5	9	0.00224201	6	12	0.00222541	6	10	0.00225967	-1	-1	-1	-1
gi|442761617|gb|JAA72967.1|	-1	-1	-1	-1	-1	-1	-1	-1	-1	-1	-1	-1	1	1	0.000710696	1	1	0.000849824	-1	-1	-1	-1	-1	-1	-1	-1	-1	-1	-1	-1	-1	-1	-1	-1	-1	-1	-1	-1	-1	-1	-1	-1	-1	-1	-1	-1	-1	-1	-1
gi|442761661|gb|JAA72989.1|	-1	-1	-1	2	2	0.000983816	3	5	0.00164767	4	6	0.00118364	3	4	0.000787946	3	5	0.00117775	2	4	0.000411086	-1	-1	-1	-1	-1	-1	3	5	0.00125302	4	7	0.00205118	3	5	0.00221546	-1	-1	-1	-1	-1	-1	-1	-1	-1	-1	-1	-1	2
gi|442761679|gb|JAA72998.1|	-1	-1	-1	-1	-1	-1	-1	-1	-1	-1	-1	-1	1	1	0.000202489	-1	-1	-1	-1	-1	-1	-1	-1	-1	-1	-1	-1	-1	-1	-1	-1	-1	-1	-1	-1	-1	-1	-1	-1	-1	-1	-1	-1	-1	-1	-1	-1	-1	-1
gi|442761885|gb|JAA73101.1|	-1	-1	-1	-1	-1	-1	-1	-1	-1	-1	-1	-1	-1	-1	-1	-1	-1	-1	-1	-1	-1	-1	-1	-1	-1	-1	-1	-1	-1	-1	-1	-1	-1	-1	-1	-1	-1	-1	-1	-1	-1	-1	-1	-1	-1	-1	-1	-1	-1
gi|442761887|gb|JAA73102.1|	1	2	0.00164836	2	5	0.00360602	-1	-1	-1	-1	-1	-1	-1	-1	-1	-1	-1	-1	-1	-1	-1	-1	-1	-1	-1	-1	-1	-1	-1	-1	-1	-1	-1	-1	-1	-1	2	3	0.00126541	-1	-1	-1	-1	-1	-1	3	15	0.00768791	3
gi|442761905|gb|JAA73111.1|	-1	-1	-1	-1	-1	-1	-1	-1	-1	-1	-1	-1	-1	-1	-1	-1	-1	-1	-1	-1	-1	-1	-1	-1	-1	-1	-1	-1	-1	-1	-1	-1	-1	-1	-1	-1	-1	-1	-1	-1	-1	-1	-1	-1	-1	1	1	0.000549762	1
gi|442761915|gb|JAA73116.1|	-1	-1	-1	-1	-1	-1	-1	-1	-1	-1	-1	-1	-1	-1	-1	-1	-1	-1	-1	-1	-1	-1	-1	-1	-1	-1	-1	-1	-1	-1	-1	-1	-1	-1	-1	-1	-1	-1	-1	-1	-1	-1	-1	-1	-1	-1	-1	-1	-1
gi|442762097|gb|JAA73207.1|	-1	-1	-1	-1	-1	-1	-1	-1	-1	-1	-1	-1	-1	-1	-1	-1	-1	-1	-1	-1	-1	-1	-1	-1	-1	-1	-1	-1	-1	-1	-1	-1	-1	-1	-1	-1	-1	-1	-1	-1	-1	-1	-1	-1	-1	-1	-1	-1	-1
gi|442762217|gb|JAA73267.1|	-1	-1	-1	-1	-1	-1	-1	-1	-1	-1	-1	-1	-1	-1	-1	-1	-1	-1	-1	-1	-1	-1	-1	-1	-1	-1	-1	-1	-1	-1	-1	-1	-1	-1	-1	-1	-1	-1	-1	-1	-1	-1	-1	-1	-1	-1	-1	-1	-1
gi|442762273|gb|JAA73295.1|	-1	-1	-1	2	4	0.00181022	7	10	0.00303171	9	22	0.00399282	7	15	0.00271841	-1	-1	-1	-1	-1	-1	-1	-1	-1	3	8	0.00121193	8	19	0.00438057	7	14	0.00377418	-1	-1	-1	-1	-1	-1	-1	-1	-1	-1	-1	-1	7	9	0.0028945	-1
gi|442762375|gb|JAA73346.1|	-1	-1	-1	-1	-1	-1	-1	-1	-1	-1	-1	-1	-1	-1	-1	-1	-1	-1	3	8	0.00131547	-1	-1	-1	2	8	0.0021077	1	2	0.000801934	1	2	0.000937684	1	2	0.00141789	-1	-1	-1	-1	-1	-1	-1	-1	-1	-1	-1	-1	-1
gi|442762797|gb|JAA73557.1|	-1	-1	-1	-1	-1	-1	-1	-1	-1	-1	-1	-1	-1	-1	-1	-1	-1	-1	-1	-1	-1	-1	-1	-1	-1	-1	-1	-1	-1	-1	-1	-1	-1	-1	-1	-1	-1	-1	-1	-1	-1	-1	-1	-1	-1	-1	-1	-1	-1
gi|442763067|gb|JAA73692.1|	-1	-1	-1	-1	-1	-1	-1	-1	-1	-1	-1	-1	-1	-1	-1	-1	-1	-1	-1	-1	-1	-1	-1	-1	-1	-1	-1	-1	-1	-1	-1	-1	-1	-1	-1	-1	-1	-1	-1	2	2	0.000747076	-1	-1	-1	-1	-1	-1	-1
gi|442763201|gb|JAA73759.1|	-1	-1	-1	1	1	0.000514267	1	2	0.000689025	2	4	0.000824963	2	4	0.000823762	2	2	0.000492512	1	3	0.000322329	-1	-1	-1	-1	-1	-1	1	2	0.000523991	2	3	0.000919037	2	4	0.00185293	-1	-1	-1	-1	-1	-1	-1	-1	-1	1	4	0.00146187	1
gi|47079149|gb|AAQ93650.1|	-1	-1	-1	-1	-1	-1	-1	-1	-1	-1	-1	-1	1	1	0.000261701	1	1	0.000312932	-1	-1	-1	-1	-1	-1	-1	-1	-1	-1	-1	-1	-1	-1	-1	-1	-1	-1	-1	-1	-1	-1	-1	-1	-1	-1	-1	-1	-1	-1	-1
gi|47117357|sp|Q8IT89.1|TPM	-1	-1	-1	3	3	0.00191221	-1	-1	-1	-1	-1	-1	-1	-1	-1	7	11	0.0033574	4	8	0.00106535	3	7	0.00397109	3	5	0.00106684	6	9	0.00292254	4	5	0.00189848	5	7	0.00401903	-1	-1	-1	-1	-1	-1	-1	-1	-1	1	2	0.000905946	1
gi|51011448|gb|AAT92133.1|	-1	-1	-1	-1	-1	-1	-1	-1	-1	-1	-1	-1	-1	-1	-1	-1	-1	-1	3	6	0.0019562	-1	-1	-1	-1	-1	-1	-1	-1	-1	-1	-1	-1	-1	-1	-1	3	5	0.00456348	3	9	0.00611508	3	6	0.00496737	-1	-1	-1	-1
gi|51011492|gb|AAT92155.1|	-1	-1	-1	-1	-1	-1	-1	-1	-1	2	17	0.0106392	-1	-1	-1	2	9	0.00672533	3	8	0.00260827	-1	-1	-1	-1	-1	-1	2	73	0.0580365	2	36	0.0334656	-1	-1	-1	-1	-1	-1	-1	-1	-1	-1	-1	-1	2	5	0.00554502	-1
gi|51011584|gb|AAT92201.1|	-1	-1	-1	-1	-1	-1	-1	-1	-1	3	9	0.00189933	-1	-1	-1	4	8	0.00201586	-1	-1	-1	-1	-1	-1	3	5	0.000880763	-1	-1	-1	3	11	0.00344817	3	9	0.00426605	6	12	0.00369324	8	16	0.00366589	7	14	0.00390844	-1	-1	-1	-1
gi|51011610|gb|AAT92214.1|	-1	-1	-1	-1	-1	-1	-1	-1	-1	-1	-1	-1	-1	-1	-1	-1	-1	-1	-1	-1	-1	-1	-1	-1	-1	-1	-1	-1	-1	-1	-1	-1	-1	-1	-1	-1	-1	-1	-1	-1	-1	-1	-1	-1	-1	-1	-1	-1	-1
gi|556051254|gb|JAB68672.1|	8	12	0.00146629	7	12	0.00128309	8	14	0.00100281	20	46	0.0019725	20	44	0.001884	19	44	0.00225281	16	46	0.00102759	3	4	0.000380656	6	12	0.000429508	18	42	0.00228786	15	37	0.00235667	13	38	0.00365989	11	15	0.000938034	16	24	0.0011173	15	20	0.00113451	5	16	0.00121578	-1
gi|556051296|gb|JAB68693.1|	-1	-1	-1	-1	-1	-1	-1	-1	-1	2	2	0.000367578	-1	-1	-1	-1	-1	-1	-1	-1	-1	-1	-1	-1	-1	-1	-1	-1	-1	-1	-1	-1	-1	-1	-1	-1	-1	-1	-1	-1	-1	-1	-1	-1	-1	-1	-1	-1	-1
gi|556051688|gb|JAB68889.1|	-1	-1	-1	-1	-1	-1	-1	-1	-1	3	7	0.000951642	4	6	0.000814506	4	5	0.00081163	5	8	0.00056659	-1	-1	-1	-1	-1	-1	-1	-1	-1	-1	-1	-1	-1	-1	-1	-1	-1	-1	-1	-1	-1	-1	-1	-1	-1	-1	-1	-1
gi|556051738|gb|JAB68914.1|	-1	-1	-1	-1	-1	-1	-1	-1	-1	2	2	0.00035413	3	4	0.00070723	-1	-1	-1	-1	-1	-1	-1	-1	-1	-1	-1	-1	-1	-1	-1	-1	-1	-1	-1	-1	-1	-1	-1	-1	-1	-1	-1	-1	-1	-1	-1	-1	-1	-1
gi|556051824|gb|JAB68957.1|	-1	-1	-1	-1	-1	-1	-1	-1	-1	-1	-1	-1	1	1	0.000697029	1	1	0.000833482	-1	-1	-1	-1	-1	-1	-1	-1	-1	1	1	0.000886754	-1	-1	-1	-1	-1	-1	-1	-1	-1	-1	-1	-1	-1	-1	-1	-1	-1	-1	-1
gi|556051892|gb|JAB68991.1|	6	13	0.0271646	4	14	0.0255991	8	15	0.018374	11	31	0.0227323	9	22	0.0161091	10	25	0.0218894	10	73	0.0278874	4	23	0.0374302	9	49	0.0299922	7	17	0.0158362	6	14	0.0152492	3	10	0.0164705	8	19	0.020319	8	19	0.0151264	8	20	0.0194012	6	15	0.0194916	1
gi|556051996|gb|JAB69043.1|	-1	-1	-1	-1	-1	-1	-1	-1	-1	-1	-1	-1	-1	-1	-1	-1	-1	-1	-1	-1	-1	-1	-1	-1	-1	-1	-1	-1	-1	-1	-1	-1	-1	-1	-1	-1	-1	-1	-1	-1	-1	-1	-1	-1	-1	-1	-1	-1	-1
gi|556052042|gb|JAB69066.1|	-1	-1	-1	-1	-1	-1	2	4	0.00307009	-1	-1	-1	-1	-1	-1	-1	-1	-1	2	4	0.000957466	-1	-1	-1	-1	-1	-1	-1	-1	-1	-1	-1	-1	-1	-1	-1	-1	-1	-1	-1	-1	-1	-1	-1	-1	-1	-1	-1	-1
gi|556052082|gb|JAB69086.1|	-1	-1	-1	1	1	0.000866134	2	2	0.00116046	4	7	0.00243147	4	7	0.00242793	3	5	0.00207373	-1	-1	-1	-1	-1	-1	-1	-1	-1	6	17	0.00750135	3	9	0.00464356	3	5	0.0039009	-1	-1	-1	2	3	0.00113134	-1	-1	-1	-1	-1	-1	-1
gi|556052376|gb|JAB69233.1|	1	1	0.00191545	2	4	0.00670452	1	3	0.00336857	1	4	0.00268877	2	5	0.00335607	1	4	0.00321045	1	4	0.00140074	-1	-1	-1	1	4	0.00224431	1	3	0.00256173	1	2	0.00199692	1	2	0.00301959	-1	-1	-1	-1	-1	-1	-1	-1	-1	-1	-1	-1	-1
gi|556052944|gb|JAB69517.1|	-1	-1	-1	-1	-1	-1	-1	-1	-1	-1	-1	-1	-1	-1	-1	-1	-1	-1	-1	-1	-1	-1	-1	-1	-1	-1	-1	-1	-1	-1	-1	-1	-1	-1	-1	-1	-1	-1	-1	-1	-1	-1	-1	-1	-1	-1	-1	-1	-1
gi|556053216|gb|JAB69653.1|	-1	-1	-1	-1	-1	-1	-1	-1	-1	-1	-1	-1	-1	-1	-1	-1	-1	-1	-1	-1	-1	-1	-1	-1	-1	-1	-1	-1	-1	-1	-1	-1	-1	-1	-1	-1	-1	-1	-1	-1	-1	-1	-1	-1	-1	-1	-1	-1	-1
gi|556053282|gb|JAB69686.1|	-1	-1	-1	-1	-1	-1	-1	-1	-1	-1	-1	-1	-1	-1	-1	-1	-1	-1	-1	-1	-1	-1	-1	-1	-1	-1	-1	-1	-1	-1	-1	-1	-1	-1	-1	-1	-1	-1	-1	-1	-1	-1	-1	-1	-1	-1	-1	-1	-1
gi|556053426|gb|JAB69758.1|	-1	-1	-1	-1	-1	-1	-1	-1	-1	1	1	0.000429566	1	1	0.000428941	1	1	0.000512912	-1	-1	-1	-1	-1	-1	-1	-1	-1	-1	-1	-1	-1	-1	-1	-1	-1	-1	-1	-1	-1	-1	-1	-1	-1	-1	-1	-1	-1	-1	-1
gi|556054354|gb|JAB70222.1|	-1	-1	-1	-1	-1	-1	-1	-1	-1	-1	-1	-1	-1	-1	-1	-1	-1	-1	-1	-1	-1	-1	-1	-1	-1	-1	-1	-1	-1	-1	-1	-1	-1	-1	-1	-1	-1	-1	-1	-1	-1	-1	-1	-1	-1	1	4	0.00289088	2
gi|556054634|gb|JAB70362.1|	26	123	0.018046	28	240	0.0308123	43	264	0.0227056	60	390	0.0200799	58	398	0.020462	54	339	0.0208406	54	659	0.0176761	13	156	0.0178252	50	424	0.0182219	53	492	0.0321798	45	453	0.0346444	37	435	0.050305	47	262	0.0196728	48	295	0.01649	48	251	0.0170957	30	219	0.0199809	17
gi|556054640|gb|JAB70365.1|	-1	-1	-1	-1	-1	-1	-1	-1	-1	-1	-1	-1	-1	-1	-1	-1	-1	-1	-1	-1	-1	-1	-1	-1	-1	-1	-1	-1	-1	-1	-1	-1	-1	-1	-1	-1	-1	-1	-1	-1	-1	-1	-1	-1	-1	-1	-1	-1	-1
gi|556054718|gb|JAB70404.1|	-1	-1	-1	-1	-1	-1	-1	-1	-1	-1	-1	-1	-1	-1	-1	-1	-1	-1	-1	-1	-1	-1	-1	-1	-1	-1	-1	-1	-1	-1	-1	-1	-1	-1	-1	-1	-1	-1	-1	-1	-1	-1	-1	-1	-1	-1	-1	-1	-1
gi|556054724|gb|JAB70407.1|	-1	-1	-1	-1	-1	-1	-1	-1	-1	-1	-1	-1	-1	-1	-1	-1	-1	-1	-1	-1	-1	-1	-1	-1	-1	-1	-1	1	1	0.00102469	-1	-1	-1	-1	-1	-1	-1	-1	-1	-1	-1	-1	-1	-1	-1	-1	-1	-1	-1
gi|556054742|gb|JAB70416.1|	-1	-1	-1	1	1	0.000431005	2	3	0.000866203	5	9	0.00155564	5	8	0.00138078	5	6	0.00123832	5	9	0.000810426	2	4	0.00153441	-1	-1	-1	5	8	0.00175662	4	7	0.00179723	3	6	0.0023294	-1	-1	-1	6	8	0.00150127	-1	-1	-1	4	9	0.00275666	-1
gi|556054820|gb|JAB70455.1|	29	161	0.0216694	28	263	0.0309752	46	311	0.0245377	66	486	0.0229551	62	496	0.0233933	58	422	0.0237995	58	760	0.0187008	15	183	0.0191826	55	504	0.0198703	59	640	0.038401	51	600	0.0420951	42	528	0.0560146	53	330	0.0227313	55	364	0.0186657	54	314	0.0196196	31	266	0.0222638	18
gi|556055130|gb|JAB70610.1|	-1	-1	-1	-1	-1	-1	-1	-1	-1	1	2	0.000509451	-1	-1	-1	1	1	0.000304148	1	3	0.000398104	1	2	0.00113062	-1	-1	-1	-1	-1	-1	-1	-1	-1	-1	-1	-1	-1	-1	-1	-1	-1	-1	-1	-1	-1	-1	-1	-1	-1
gi|556055134|gb|JAB70612.1|	-1	-1	-1	3	4	0.000522054	8	10	0.000874322	14	29	0.00151788	14	32	0.00167247	10	20	0.00124992	6	11	0.000299941	-1	-1	-1	4	6	0.000262133	12	20	0.00132981	12	20	0.00155492	8	12	0.00141074	-1	-1	-1	-1	-1	-1	-1	-1	-1	7	15	0.00139125	-1
gi|556055584|gb|JAB70837.1|	-1	-1	-1	-1	-1	-1	-1	-1	-1	3	3	0.000652066	-1	-1	-1	1	1	0.000259527	-1	-1	-1	-1	-1	-1	-1	-1	-1	-1	-1	-1	-1	-1	-1	-1	-1	-1	-1	-1	-1	1	2	0.000471955	1	3	0.000862598	-1	-1	-1	-1
gi|556055650|gb|JAB70870.1|	-1	-1	-1	-1	-1	-1	-1	-1	-1	-1	-1	-1	-1	-1	-1	-1	-1	-1	1	3	0.00141825	-1	-1	-1	-1	-1	-1	-1	-1	-1	-1	-1	-1	-1	-1	-1	-1	-1	-1	1	2	0.00197041	1	1	0.00120045	-1	-1	-1	-1
gi|556055678|gb|JAB70884.1|	-1	-1	-1	-1	-1	-1	-1	-1	-1	-1	-1	-1	-1	-1	-1	-1	-1	-1	-1	-1	-1	-1	-1	-1	-1	-1	-1	-1	-1	-1	-1	-1	-1	-1	-1	-1	-1	-1	-1	-1	-1	-1	-1	-1	-1	-1	-1	-1	-1
gi|556055692|gb|JAB70891.1|	-1	-1	-1	-1	-1	-1	-1	-1	-1	2	2	0.000142068	2	2	0.000141861	-1	-1	-1	2	3	0.000111017	-1	-1	-1	-1	-1	-1	2	2	0.000180474	-1	-1	-1	-1	-1	-1	-1	-1	-1	-1	-1	-1	-1	-1	-1	-1	-1	-1	-1
gi|556055880|gb|JAB70985.1|	-1	-1	-1	-1	-1	-1	1	1	9.55622e-05	1	2	0.000114416	1	1	5.71245e-05	-1	-1	-1	-1	-1	-1	-1	-1	-1	-1	-1	-1	1	2	0.000145347	1	1	8.49753e-05	1	1	0.000128493	-1	-1	-1	-1	-1	-1	-1	-1	-1	1	2	0.000202749	1
gi|556055894|gb|JAB70992.1|	-1	-1	-1	-1	-1	-1	-1	-1	-1	-1	-1	-1	-1	-1	-1	-1	-1	-1	-1	-1	-1	-1	-1	-1	-1	-1	-1	-1	-1	-1	-1	-1	-1	-1	-1	-1	-1	-1	-1	-1	-1	-1	-1	-1	-1	-1	-1	-1	-1
gi|556056322|gb|JAB71206.1|	-1	-1	-1	-1	-1	-1	-1	-1	-1	-1	-1	-1	-1	-1	-1	-1	-1	-1	-1	-1	-1	-1	-1	-1	-1	-1	-1	-1	-1	-1	-1	-1	-1	-1	-1	-1	-1	-1	-1	-1	-1	-1	-1	-1	-1	-1	-1	-1	-1
gi|556056410|gb|JAB71250.1|	-1	-1	-1	-1	-1	-1	-1	-1	-1	-1	-1	-1	-1	-1	-1	-1	-1	-1	-1	-1	-1	-1	-1	-1	-1	-1	-1	-1	-1	-1	-1	-1	-1	-1	-1	-1	-1	-1	-1	-1	-1	-1	-1	-1	-1	-1	-1	-1	-1
gi|556056572|gb|JAB71331.1|	-1	-1	-1	-1	-1	-1	-1	-1	-1	-1	-1	-1	-1	-1	-1	-1	-1	-1	1	2	0.000144351	-1	-1	-1	-1	-1	-1	-1	-1	-1	-1	-1	-1	-1	-1	-1	-1	-1	-1	-1	-1	-1	-1	-1	-1	-1	-1	-1	-1
gi|556056652|gb|JAB71371.1|	-1	-1	-1	-1	-1	-1	-1	-1	-1	-1	-1	-1	-1	-1	-1	-1	-1	-1	-1	-1	-1	-1	-1	-1	-1	-1	-1	-1	-1	-1	1	3	0.000411579	-1	-1	-1	-1	-1	-1	-1	-1	-1	-1	-1	-1	-1	-1	-1	-1
gi|556056660|gb|JAB71375.1|	-1	-1	-1	-1	-1	-1	-1	-1	-1	-1	-1	-1	-1	-1	-1	-1	-1	-1	-1	-1	-1	-1	-1	-1	-1	-1	-1	-1	-1	-1	-1	-1	-1	-1	-1	-1	-1	-1	-1	-1	-1	-1	-1	-1	-1	-1	-1	-1	-1
gi|556056670|gb|JAB71380.1|	-1	-1	-1	-1	-1	-1	-1	-1	-1	-1	-1	-1	-1	-1	-1	-1	-1	-1	-1	-1	-1	-1	-1	-1	-1	-1	-1	-1	-1	-1	-1	-1	-1	-1	-1	-1	-1	-1	-1	-1	-1	-1	-1	-1	-1	-1	-1	-1	-1
gi|556056742|gb|JAB71416.1|	-1	-1	-1	-1	-1	-1	-1	-1	-1	-1	-1	-1	-1	-1	-1	-1	-1	-1	-1	-1	-1	-1	-1	-1	-1	-1	-1	-1	-1	-1	-1	-1	-1	-1	-1	-1	-1	-1	-1	-1	-1	-1	-1	-1	-1	-1	-1	-1	2
gi|556056846|gb|JAB71468.1|	-1	-1	-1	-1	-1	-1	-1	-1	-1	-1	-1	-1	-1	-1	-1	-1	-1	-1	-1	-1	-1	-1	-1	-1	-1	-1	-1	4	4	0.000155191	-1	-1	-1	3	3	0.000205794	-1	-1	-1	-1	-1	-1	-1	-1	-1	-1	-1	-1	-1
gi|556056942|gb|JAB71516.1|	-1	-1	-1	-1	-1	-1	-1	-1	-1	-1	-1	-1	-1	-1	-1	-1	-1	-1	1	2	0.000605118	-1	-1	-1	1	1	0.000484772	-1	-1	-1	-1	-1	-1	-1	-1	-1	-1	-1	-1	-1	-1	-1	-1	-1	-1	-1	-1	-1	-1
gi|556056958|gb|JAB71524.1|	-1	-1	-1	-1	-1	-1	-1	-1	-1	-1	-1	-1	-1	-1	-1	-1	-1	-1	-1	-1	-1	-1	-1	-1	-1	-1	-1	3	3	0.000340723	1	1	0.0001328	-1	-1	-1	-1	-1	-1	-1	-1	-1	-1	-1	-1	-1	-1	-1	-1
gi|556056962|gb|JAB71526.1|	-1	-1	-1	-1	-1	-1	-1	-1	-1	-1	-1	-1	-1	-1	-1	-1	-1	-1	-1	-1	-1	-1	-1	-1	-1	-1	-1	-1	-1	-1	-1	-1	-1	-1	-1	-1	-1	-1	-1	-1	-1	-1	-1	-1	-1	-1	-1	-1	-1
gi|556057122|gb|JAB71606.1|	-1	-1	-1	-1	-1	-1	-1	-1	-1	20	25	0.000800935	14	16	0.000511852	10	11	0.000420787	4	11	0.000183592	2	4	0.0002844	3	5	0.000133708	30	59	0.0024012	27	49	0.0023318	18	24	0.001727	-1	-1	-1	6	7	0.000243476	2	3	0.000127144	3	4	0.000227086	3
gi|556057964|gb|JAB72027.1|	2	4	0.00340525	3	5	0.00372473	4	13	0.00648761	8	21	0.00627379	6	16	0.00477307	7	18	0.0064209	9	36	0.00560295	2	9	0.00596714	6	28	0.00698231	7	20	0.00759033	5	9	0.00399384	3	5	0.0033551	4	8	0.00348553	4	7	0.00227044	4	6	0.00237126	3	4	0.0021176	2
gi|556058086|gb|JAB72088.1|	-1	-1	-1	-1	-1	-1	-1	-1	-1	-1	-1	-1	-1	-1	-1	-1	-1	-1	-1	-1	-1	-1	-1	-1	-1	-1	-1	-1	-1	-1	-1	-1	-1	-1	-1	-1	-1	-1	-1	-1	-1	-1	-1	-1	-1	-1	-1	-1	-1
gi|556058102|gb|JAB72096.1|	-1	-1	-1	-1	-1	-1	-1	-1	-1	-1	-1	-1	-1	-1	-1	-1	-1	-1	-1	-1	-1	-1	-1	-1	-1	-1	-1	-1	-1	-1	-1	-1	-1	-1	-1	-1	-1	-1	-1	-1	-1	-1	-1	-1	-1	-1	-1	-1	-1
gi|556058460|gb|JAB72275.1|	-1	-1	-1	-1	-1	-1	-1	-1	-1	-1	-1	-1	-1	-1	-1	-1	-1	-1	-1	-1	-1	-1	-1	-1	-1	-1	-1	-1	-1	-1	-1	-1	-1	-1	-1	-1	-1	-1	-1	-1	-1	-1	-1	-1	-1	-1	-1	-1	-1
gi|556058790|gb|JAB72440.1|	-1	-1	-1	-1	-1	-1	-1	-1	-1	-1	-1	-1	-1	-1	-1	-1	-1	-1	-1	-1	-1	-1	-1	-1	-1	-1	-1	-1	-1	-1	-1	-1	-1	-1	-1	-1	-1	-1	-1	-1	-1	-1	-1	-1	-1	-1	-1	-1	-1
gi|556058876|gb|JAB72483.1|	-1	-1	-1	-1	-1	-1	-1	-1	-1	-1	-1	-1	-1	-1	-1	3	3	0.000648494	3	5	0.00047157	-1	-1	-1	-1	-1	-1	6	9	0.00206983	-1	-1	-1	-1	-1	-1	-1	-1	-1	-1	-1	-1	-1	-1	-1	-1	-1	-1	-1
gi|556059026|gb|JAB72558.1|	-1	-1	-1	-1	-1	-1	1	9	0.00768603	3	8	0.00408996	3	21	0.0107205	3	14	0.00854612	-1	-1	-1	-1	-1	-1	-1	-1	-1	2	2	0.00129891	2	2	0.00151878	-1	-1	-1	-1	-1	-1	2	3	0.00166514	-1	-1	-1	-1	-1	-1	-1
gi|556059920|gb|JAB73005.1|	-1	-1	-1	-1	-1	-1	-1	-1	-1	-1	-1	-1	-1	-1	-1	-1	-1	-1	-1	-1	-1	-1	-1	-1	-1	-1	-1	-1	-1	-1	-1	-1	-1	-1	-1	-1	-1	-1	-1	-1	-1	-1	-1	-1	-1	-1	-1	-1	-1
gi|556059974|gb|JAB73032.1|	-1	-1	-1	-1	-1	-1	1	1	0.00075322	-1	-1	-1	-1	-1	-1	-1	-1	-1	-1	-1	-1	-1	-1	-1	-1	-1	-1	-1	-1	-1	-1	-1	-1	-1	-1	-1	-1	-1	-1	-1	-1	-1	-1	-1	-1	-1	-1	-1	-1
gi|556060624|gb|JAB73357.1|	-1	-1	-1	-1	-1	-1	-1	-1	-1	-1	-1	-1	-1	-1	-1	-1	-1	-1	-1	-1	-1	-1	-1	-1	-1	-1	-1	-1	-1	-1	-1	-1	-1	-1	-1	-1	-1	-1	-1	-1	-1	-1	-1	-1	-1	2	8	0.00729897	-1
gi|556061806|gb|JAB73948.1|	-1	-1	-1	-1	-1	-1	-1	-1	-1	-1	-1	-1	-1	-1	-1	-1	-1	-1	-1	-1	-1	-1	-1	-1	-1	-1	-1	-1	-1	-1	-1	-1	-1	-1	-1	-1	-1	-1	-1	-1	-1	-1	-1	-1	-1	-1	-1	-1	-1
gi|556061964|gb|JAB74027.1|	-1	-1	-1	-1	-1	-1	-1	-1	-1	-1	-1	-1	-1	-1	-1	-1	-1	-1	-1	-1	-1	-1	-1	-1	-1	-1	-1	-1	-1	-1	-1	-1	-1	-1	-1	-1	-1	-1	-1	-1	-1	-1	-1	-1	-1	-1	-1	-1	-1
gi|556062814|gb|JAB74448.1|	-1	-1	-1	-1	-1	-1	-1	-1	-1	-1	-1	-1	-1	-1	-1	-1	-1	-1	-1	-1	-1	-1	-1	-1	-1	-1	-1	-1	-1	-1	-1	-1	-1	-1	-1	-1	-1	-1	-1	-1	-1	-1	-1	-1	-1	-1	-1	-1	-1
gi|556062913|gb|JAB74492.1|	-1	-1	-1	-1	-1	-1	-1	-1	-1	-1	-1	-1	-1	-1	-1	-1	-1	-1	-1	-1	-1	-1	-1	-1	-1	-1	-1	-1	-1	-1	-1	-1	-1	-1	-1	-1	-1	-1	-1	-1	-1	-1	-1	-1	-1	-1	-1	-1	-1
gi|556063177|gb|JAB74624.1|	-1	-1	-1	-1	-1	-1	-1	-1	-1	-1	-1	-1	-1	-1	-1	-1	-1	-1	1	4	0.00154367	-1	-1	-1	-1	-1	-1	-1	-1	-1	-1	-1	-1	-1	-1	-1	-1	-1	-1	-1	-1	-1	-1	-1	-1	-1	-1	-1	-1
gi|556063219|gb|JAB74645.1|	-1	-1	-1	-1	-1	-1	-1	-1	-1	-1	-1	-1	-1	-1	-1	-1	-1	-1	-1	-1	-1	-1	-1	-1	-1	-1	-1	-1	-1	-1	-1	-1	-1	-1	-1	-1	-1	-1	-1	-1	-1	-1	-1	-1	-1	-1	-1	-1	-1
gi|556063757|gb|JAB74914.1|	-1	-1	-1	-1	-1	-1	-1	-1	-1	-1	-1	-1	-1	-1	-1	-1	-1	-1	-1	-1	-1	-1	-1	-1	-1	-1	-1	-1	-1	-1	-1	-1	-1	-1	-1	-1	-1	-1	-1	-1	-1	-1	-1	-1	-1	-1	-1	-1	-1
gi|556063807|gb|JAB74939.1|	-1	-1	-1	-1	-1	-1	-1	-1	-1	-1	-1	-1	-1	-1	-1	-1	-1	-1	-1	-1	-1	-1	-1	-1	-1	-1	-1	-1	-1	-1	-1	-1	-1	-1	-1	-1	-1	-1	-1	-1	-1	-1	-1	-1	-1	-1	-1	-1	-1
gi|556063821|gb|JAB74946.1|	-1	-1	-1	-1	-1	-1	1	1	0.000294341	1	2	0.000352411	4	6	0.00105569	3	5	0.00105197	1	2	0.000183592	-1	-1	-1	-1	-1	-1	-1	-1	-1	-1	-1	-1	-1	-1	-1	-1	-1	-1	-1	-1	-1	-1	-1	-1	-1	-1	-1	-1
gi|556063869|gb|JAB74970.1|	-1	-1	-1	-1	-1	-1	-1	-1	-1	-1	-1	-1	-1	-1	-1	-1	-1	-1	-1	-1	-1	-1	-1	-1	-1	-1	-1	-1	-1	-1	-1	-1	-1	-1	-1	-1	-1	-1	-1	-1	-1	-1	-1	-1	-1	-1	-1	-1	-1
gi|556063965|gb|JAB75018.1|	-1	-1	-1	-1	-1	-1	-1	-1	-1	-1	-1	-1	4	8	0.00604092	1	5	0.00451469	-1	-1	-1	-1	-1	-1	1	11	0.00694335	-1	-1	-1	-1	-1	-1	-1	-1	-1	4	35	0.0385995	5	48	0.0394083	5	40	0.040015	-1	-1	-1	-1
gi|556063979|gb|JAB75025.1|	-1	-1	-1	-1	-1	-1	-1	-1	-1	-1	-1	-1	-1	-1	-1	-1	-1	-1	-1	-1	-1	-1	-1	-1	-1	-1	-1	-1	-1	-1	-1	-1	-1	-1	-1	-1	-1	-1	-1	-1	-1	-1	-1	-1	-1	-1	-1	-1	-1
gi|556064121|gb|JAB75096.1|	-1	-1	-1	-1	-1	-1	-1	-1	-1	-1	-1	-1	-1	-1	-1	-1	-1	-1	-1	-1	-1	-1	-1	-1	-1	-1	-1	-1	-1	-1	-1	-1	-1	-1	-1	-1	-1	-1	-1	-1	-1	-1	-1	-1	-1	-1	-1	-1	-1
gi|556064413|gb|JAB75242.1|	-1	-1	-1	-1	-1	-1	-1	-1	-1	-1	-1	-1	-1	-1	-1	-1	-1	-1	-1	-1	-1	-1	-1	-1	-1	-1	-1	-1	-1	-1	-1	-1	-1	-1	-1	-1	-1	-1	-1	-1	-1	-1	-1	-1	-1	-1	-1	-1	-1
gi|556064597|gb|JAB75334.1|	-1	-1	-1	-1	-1	-1	-1	-1	-1	-1	-1	-1	-1	-1	-1	-1	-1	-1	-1	-1	-1	-1	-1	-1	-1	-1	-1	-1	-1	-1	-1	-1	-1	-1	-1	-1	-1	-1	-1	-1	-1	-1	-1	-1	-1	-1	-1	-1	-1
gi|556064759|gb|JAB75415.1|	-1	-1	-1	-1	-1	-1	-1	-1	-1	-1	-1	-1	-1	-1	-1	-1	-1	-1	-1	-1	-1	-1	-1	-1	-1	-1	-1	-1	-1	-1	-1	-1	-1	-1	-1	-1	-1	-1	-1	-1	-1	-1	-1	-1	-1	-1	-1	-1	-1
gi|556064815|gb|JAB75443.1|	-1	-1	-1	-1	-1	-1	-1	-1	-1	-1	-1	-1	-1	-1	-1	-1	-1	-1	-1	-1	-1	-1	-1	-1	-1	-1	-1	-1	-1	-1	-1	-1	-1	-1	-1	-1	-1	-1	-1	-1	-1	-1	-1	-1	-1	-1	-1	-1	-1
gi|556064893|gb|JAB75482.1|	-1	-1	-1	-1	-1	-1	-1	-1	-1	-1	-1	-1	-1	-1	-1	-1	-1	-1	-1	-1	-1	-1	-1	-1	-1	-1	-1	-1	-1	-1	-1	-1	-1	-1	-1	-1	-1	-1	-1	-1	-1	-1	-1	-1	-1	-1	-1	-1	-1
gi|556065117|gb|JAB75594.1|	-1	-1	-1	-1	-1	-1	-1	-1	-1	-1	-1	-1	-1	-1	-1	-1	-1	-1	-1	-1	-1	-1	-1	-1	-1	-1	-1	-1	-1	-1	-1	-1	-1	-1	-1	-1	-1	-1	-1	-1	-1	-1	-1	-1	-1	-1	-1	-1	-1
gi|556065279|gb|JAB75675.1|	-1	-1	-1	-1	-1	-1	-1	-1	-1	-1	-1	-1	-1	-1	-1	-1	-1	-1	-1	-1	-1	-1	-1	-1	-1	-1	-1	-1	-1	-1	-1	-1	-1	-1	-1	-1	-1	-1	-1	-1	-1	-1	-1	-1	-1	-1	-1	-1	-1
gi|556065287|gb|JAB75679.1|	-1	-1	-1	-1	-1	-1	-1	-1	-1	-1	-1	-1	-1	-1	-1	-1	-1	-1	-1	-1	-1	-1	-1	-1	-1	-1	-1	-1	-1	-1	-1	-1	-1	-1	-1	-1	-1	-1	-1	1	1	5.97548e-05	-1	-1	-1	-1	-1	-1	-1
gi|556065299|gb|JAB75685.1|	-1	-1	-1	-1	-1	-1	-1	-1	-1	-1	-1	-1	-1	-1	-1	-1	-1	-1	-1	-1	-1	-1	-1	-1	-1	-1	-1	-1	-1	-1	-1	-1	-1	-1	-1	-1	-1	-1	-1	-1	-1	-1	-1	-1	-1	-1	-1	-1	-1
gi|556065395|gb|JAB75733.1|	-1	-1	-1	-1	-1	-1	-1	-1	-1	-1	-1	-1	-1	-1	-1	-1	-1	-1	-1	-1	-1	-1	-1	-1	-1	-1	-1	-1	-1	-1	-1	-1	-1	-1	-1	-1	-1	-1	-1	-1	-1	-1	-1	-1	-1	-1	-1	-1	-1
gi|556065399|gb|JAB75735.1|	-1	-1	-1	-1	-1	-1	-1	-1	-1	-1	-1	-1	-1	-1	-1	-1	-1	-1	-1	-1	-1	-1	-1	-1	-1	-1	-1	-1	-1	-1	-1	-1	-1	-1	-1	-1	-1	-1	-1	-1	-1	-1	-1	-1	-1	-1	-1	-1	-1
gi|556065543|gb|JAB75807.1|	-1	-1	-1	-1	-1	-1	-1	-1	-1	-1	-1	-1	-1	-1	-1	-1	-1	-1	-1	-1	-1	-1	-1	-1	-1	-1	-1	-1	-1	-1	-1	-1	-1	-1	-1	-1	-1	-1	-1	-1	-1	-1	-1	-1	-1	-1	-1	-1	-1
gi|556065581|gb|JAB75826.1|	-1	-1	-1	-1	-1	-1	-1	-1	-1	-1	-1	-1	-1	-1	-1	-1	-1	-1	-1	-1	-1	-1	-1	-1	-1	-1	-1	-1	-1	-1	-1	-1	-1	-1	-1	-1	-1	-1	-1	-1	-1	-1	-1	-1	-1	-1	-1	-1	-1
gi|556065623|gb|JAB75847.1|	-1	-1	-1	-1	-1	-1	-1	-1	-1	-1	-1	-1	-1	-1	-1	-1	-1	-1	-1	-1	-1	-1	-1	-1	-1	-1	-1	-1	-1	-1	-1	-1	-1	-1	-1	-1	-1	-1	-1	-1	-1	-1	-1	-1	-1	-1	-1	-1	-1
gi|556065733|gb|JAB75902.1|	-1	-1	-1	-1	-1	-1	-1	-1	-1	-1	-1	-1	-1	-1	-1	-1	-1	-1	-1	-1	-1	-1	-1	-1	-1	-1	-1	-1	-1	-1	-1	-1	-1	-1	-1	-1	-1	-1	-1	-1	-1	-1	-1	-1	-1	-1	-1	-1	-1
gi|556065745|gb|JAB75907.1|	-1	-1	-1	-1	-1	-1	-1	-1	-1	-1	-1	-1	-1	-1	-1	-1	-1	-1	-1	-1	-1	-1	-1	-1	-1	-1	-1	-1	-1	-1	-1	-1	-1	-1	-1	-1	-1	-1	-1	-1	-1	-1	-1	-1	-1	-1	-1	-1	-1
gi|556065834|gb|JAB75945.1|	-1	-1	-1	-1	-1	-1	-1	-1	-1	-1	-1	-1	-1	-1	-1	-1	-1	-1	-1	-1	-1	-1	-1	-1	-1	-1	-1	-1	-1	-1	-1	-1	-1	-1	-1	-1	-1	-1	-1	-1	-1	-1	-1	-1	-1	-1	-1	-1	-1
gi|556065924|gb|JAB75988.1|	-1	-1	-1	-1	-1	-1	-1	-1	-1	-1	-1	-1	-1	-1	-1	-1	-1	-1	-1	-1	-1	-1	-1	-1	-1	-1	-1	-1	-1	-1	-1	-1	-1	-1	-1	-1	-1	-1	-1	-1	-1	-1	-1	-1	-1	2	3	0.00072137	-1
gi|556065928|gb|JAB75990.1|	-1	-1	-1	-1	-1	-1	-1	-1	-1	-1	-1	-1	-1	-1	-1	-1	-1	-1	-1	-1	-1	-1	-1	-1	-1	-1	-1	-1	-1	-1	-1	-1	-1	-1	-1	-1	-1	-1	-1	-1	-1	-1	-1	-1	-1	-1	-1	-1	-1
gi|556065998|gb|JAB76025.1|	-1	-1	-1	-1	-1	-1	-1	-1	-1	-1	-1	-1	-1	-1	-1	-1	-1	-1	-1	-1	-1	-1	-1	-1	-1	-1	-1	-1	-1	-1	-1	-1	-1	-1	-1	-1	-1	-1	-1	-1	-1	-1	-1	-1	-1	-1	-1	-1	-1
gi|556066020|gb|JAB76036.1|	-1	-1	-1	-1	-1	-1	-1	-1	-1	3	3	0.000272578	-1	-1	-1	1	1	0.000108488	-1	-1	-1	-1	-1	-1	-1	-1	-1	1	1	0.000115422	1	1	0.000134961	-1	-1	-1	-1	-1	-1	-1	-1	-1	-1	-1	-1	-1	-1	-1	1
gi|556066070|gb|JAB76061.1|	-1	-1	-1	-1	-1	-1	-1	-1	-1	-1	-1	-1	-1	-1	-1	-1	-1	-1	-1	-1	-1	-1	-1	-1	-1	-1	-1	-1	-1	-1	-1	-1	-1	-1	-1	-1	-1	-1	-1	-1	-1	-1	-1	-1	-1	-1	-1	-1	-1
gi|556066336|gb|JAB76194.1|	-1	-1	-1	-1	-1	-1	-1	-1	-1	-1	-1	-1	-1	-1	-1	-1	-1	-1	-1	-1	-1	-1	-1	-1	-1	-1	-1	-1	-1	-1	-1	-1	-1	-1	-1	-1	-1	-1	-1	-1	-1	-1	-1	-1	-1	-1	-1	-1	-1
gi|556066398|gb|JAB76225.1|	-1	-1	-1	-1	-1	-1	-1	-1	-1	-1	-1	-1	-1	-1	-1	-1	-1	-1	-1	-1	-1	-1	-1	-1	-1	-1	-1	-1	-1	-1	-1	-1	-1	-1	-1	-1	-1	-1	-1	-1	-1	-1	-1	-1	-1	-1	-1	-1	1
gi|556066486|gb|JAB76269.1|	-1	-1	-1	-1	-1	-1	-1	-1	-1	-1	-1	-1	-1	-1	-1	-1	-1	-1	-1	-1	-1	-1	-1	-1	-1	-1	-1	-1	-1	-1	-1	-1	-1	-1	-1	-1	2	7	0.0084217	2	9	0.00806078	2	8	0.00873053	-1	-1	-1	-1
gi|556066794|gb|JAB76423.1|	-1	-1	-1	-1	-1	-1	-1	-1	-1	-1	-1	-1	-1	-1	-1	-1	-1	-1	-1	-1	-1	-1	-1	-1	-1	-1	-1	-1	-1	-1	-1	-1	-1	-1	-1	-1	-1	-1	-1	-1	-1	-1	-1	-1	-1	-1	-1	-1	-1
gi|556066806|gb|JAB76429.1|	-1	-1	-1	-1	-1	-1	-1	-1	-1	-1	-1	-1	-1	-1	-1	-1	-1	-1	-1	-1	-1	-1	-1	-1	-1	-1	-1	-1	-1	-1	-1	-1	-1	-1	-1	-1	-1	-1	-1	-1	-1	-1	-1	-1	-1	-1	-1	-1	-1
gi|556066854|gb|JAB76453.1|	-1	-1	-1	-1	-1	-1	-1	-1	-1	-1	-1	-1	-1	-1	-1	-1	-1	-1	-1	-1	-1	-1	-1	-1	-1	-1	-1	-1	-1	-1	-1	-1	-1	-1	-1	-1	-1	-1	-1	-1	-1	-1	-1	-1	-1	-1	-1	-1	-1
gi|556066882|gb|JAB76467.1|	-1	-1	-1	-1	-1	-1	1	1	0.0009187	3	8	0.0043998	4	5	0.00274587	-1	-1	-1	-1	-1	-1	-1	-1	-1	1	2	0.000918128	-1	-1	-1	-1	-1	-1	-1	-1	-1	-1	-1	-1	-1	-1	-1	-1	-1	-1	-1	-1	-1	-1
gi|556067612|gb|JAB76832.1|	2	3	0.00253309	2	3	0.0022166	3	4	0.00197989	4	6	0.00177788	3	5	0.00147941	4	7	0.00247663	2	5	0.000771835	-1	-1	-1	-1	-1	-1	3	6	0.00225851	3	4	0.00176055	2	2	0.00133108	-1	-1	-1	-1	-1	-1	-1	-1	-1	3	7	0.00367555	1
gi|556067626|gb|JAB76839.1|	-1	-1	-1	-1	-1	-1	-1	-1	-1	-1	-1	-1	-1	-1	-1	-1	-1	-1	2	4	0.000530806	-1	-1	-1	-1	-1	-1	-1	-1	-1	-1	-1	-1	-1	-1	-1	-1	-1	-1	-1	-1	-1	-1	-1	-1	-1	-1	-1	-1
gi|556067652|gb|JAB76852.1|	-1	-1	-1	-1	-1	-1	-1	-1	-1	-1	-1	-1	-1	-1	-1	-1	-1	-1	-1	-1	-1	-1	-1	-1	-1	-1	-1	-1	-1	-1	-1	-1	-1	-1	-1	-1	-1	-1	-1	-1	-1	-1	-1	-1	-1	1	2	0.00233899	1
gi|556067788|gb|JAB76920.1|	-1	-1	-1	-1	-1	-1	-1	-1	-1	2	2	0.000263509	3	3	0.000394688	2	2	0.000314636	-1	-1	-1	-1	-1	-1	-1	-1	-1	-1	-1	-1	-1	-1	-1	-1	-1	-1	-1	-1	-1	-1	-1	-1	-1	-1	-1	-1	-1	-1	-1
gi|556067872|gb|JAB76962.1|	-1	-1	-1	-1	-1	-1	-1	-1	-1	-1	-1	-1	-1	-1	-1	-1	-1	-1	-1	-1	-1	-1	-1	-1	-1	-1	-1	-1	-1	-1	-1	-1	-1	-1	-1	-1	-1	-1	-1	-1	-1	-1	-1	-1	-1	-1	-1	-1	-1
gi|556067922|gb|JAB76987.1|	-1	-1	-1	-1	-1	-1	-1	-1	-1	1	1	0.000448128	1	1	0.000447476	-1	-1	-1	1	1	0.000233456	-1	-1	-1	-1	-1	-1	1	1	0.000569274	-1	-1	-1	-1	-1	-1	-1	-1	-1	-1	-1	-1	-1	-1	-1	-1	-1	-1	-1
gi|556067972|gb|JAB77012.1|	-1	-1	-1	-1	-1	-1	-1	-1	-1	-1	-1	-1	1	1	0.000461726	1	1	0.000552115	-1	-1	-1	-1	-1	-1	-1	-1	-1	-1	-1	-1	-1	-1	-1	-1	-1	-1	-1	-1	-1	-1	-1	-1	-1	-1	-1	-1	-1	-1	-1
gi|556068608|gb|JAB77330.1|	-1	-1	-1	-1	-1	-1	-1	-1	-1	-1	-1	-1	-1	-1	-1	-1	-1	-1	2	3	0.000129965	-1	-1	-1	-1	-1	-1	-1	-1	-1	-1	-1	-1	-1	-1	-1	-1	-1	-1	-1	-1	-1	-1	-1	-1	-1	-1	-1	2
gi|556068644|gb|JAB77348.1|	-1	-1	-1	-1	-1	-1	-1	-1	-1	-1	-1	-1	2	2	0.00149466	1	1	0.00089363	-1	-1	-1	-1	-1	-1	-1	-1	-1	-1	-1	-1	-1	-1	-1	-1	-1	-1	-1	-1	-1	-1	-1	-1	-1	-1	-1	-1	-1	-1	-1
gi|556068885|gb|JAB77459.1|	-1	-1	-1	-1	-1	-1	-1	-1	-1	-1	-1	-1	-1	-1	-1	-1	-1	-1	-1	-1	-1	-1	-1	-1	-1	-1	-1	-1	-1	-1	-1	-1	-1	-1	-1	-1	-1	-1	-1	-1	-1	-1	-1	-1	-1	-1	-1	-1	-1
gi|556069019|gb|JAB77526.1|	-1	-1	-1	-1	-1	-1	-1	-1	-1	-1	-1	-1	-1	-1	-1	-1	-1	-1	-1	-1	-1	-1	-1	-1	-1	-1	-1	-1	-1	-1	-1	-1	-1	-1	-1	-1	-1	-1	-1	-1	-1	-1	-1	-1	-1	-1	-1	-1	-1
gi|556069069|gb|JAB77551.1|	-1	-1	-1	-1	-1	-1	-1	-1	-1	6	6	0.000197095	4	4	0.000131206	-1	-1	-1	-1	-1	-1	-1	-1	-1	-1	-1	-1	4	4	0.000166918	-1	-1	-1	1	1	7.37818e-05	-1	-1	-1	-1	-1	-1	-1	-1	-1	-1	-1	-1	-1
gi|556069223|gb|JAB77628.1|	-1	-1	-1	-1	-1	-1	-1	-1	-1	-1	-1	-1	-1	-1	-1	-1	-1	-1	-1	-1	-1	-1	-1	-1	-1	-1	-1	-1	-1	-1	-1	-1	-1	-1	-1	-1	-1	-1	-1	-1	-1	-1	-1	-1	-1	-1	-1	-1	-1
gi|556069259|gb|JAB77646.1|	-1	-1	-1	-1	-1	-1	-1	-1	-1	-1	-1	-1	-1	-1	-1	-1	-1	-1	-1	-1	-1	-1	-1	-1	-1	-1	-1	-1	-1	-1	-1	-1	-1	-1	-1	-1	-1	-1	-1	-1	-1	-1	-1	-1	-1	-1	-1	-1	-1
gi|556069287|gb|JAB77660.1|	-1	-1	-1	-1	-1	-1	-1	-1	-1	-1	-1	-1	-1	-1	-1	-1	-1	-1	-1	-1	-1	-1	-1	-1	-1	-1	-1	-1	-1	-1	-1	-1	-1	-1	-1	-1	-1	-1	-1	-1	-1	-1	-1	-1	-1	-1	-1	-1	-1
gi|556069555|gb|JAB77794.1|	-1	-1	-1	-1	-1	-1	-1	-1	-1	-1	-1	-1	-1	-1	-1	-1	-1	-1	-1	-1	-1	-1	-1	-1	-1	-1	-1	-1	-1	-1	-1	-1	-1	-1	-1	-1	-1	-1	-1	-1	-1	-1	-1	-1	-1	-1	-1	-1	-1
gi|556069703|gb|JAB77868.1|	-1	-1	-1	-1	-1	-1	-1	-1	-1	-1	-1	-1	-1	-1	-1	-1	-1	-1	-1	-1	-1	-1	-1	-1	-1	-1	-1	-1	-1	-1	-1	-1	-1	-1	-1	-1	-1	-1	-1	-1	-1	-1	-1	-1	-1	-1	-1	-1	-1
gi|556069903|gb|JAB77968.1|	-1	-1	-1	-1	-1	-1	2	3	0.00265551	2	6	0.00317942	2	8	0.00423305	2	5	0.00316358	4	16	0.00441692	-1	-1	-1	2	6	0.00265386	2	5	0.00336578	2	5	0.00393554	-1	-1	-1	-1	-1	-1	-1	-1	-1	-1	-1	-1	-1	-1	-1	-1
gi|556069941|gb|JAB77987.1|	-1	-1	-1	1	2	0.00177473	2	3	0.00178336	1	2	0.000711732	1	2	0.000710696	1	2	0.000849824	2	4	0.000741567	2	8	0.00631815	1	2	0.000594083	1	1	0.000452071	1	1	0.000528596	1	1	0.000799303	-1	-1	-1	-1	-1	-1	-1	-1	-1	-1	-1	-1	-1
gi|556070005|gb|JAB78019.1|	-1	-1	-1	1	2	0.0013662	2	4	0.00183047	2	6	0.0016437	2	4	0.0010942	2	4	0.00130841	2	6	0.0008563	-1	-1	-1	-1	-1	-1	1	2	0.000696019	1	2	0.000813839	1	2	0.00123062	-1	-1	-1	-1	-1	-1	-1	-1	-1	-1	-1	-1	-1
gi|556070049|gb|JAB78041.1|	-1	-1	-1	2	4	0.00540364	2	4	0.00361995	-1	-1	-1	2	4	0.00216391	-1	-1	-1	2	9	0.00254014	1	2	0.00240467	2	8	0.0036177	-1	-1	-1	-1	-1	-1	-1	-1	-1	2	4	0.00316038	2	5	0.00294092	2	3	0.00215006	-1	-1	-1	1
gi|556070077|gb|JAB78055.1|	-1	-1	-1	-1	-1	-1	-1	-1	-1	-1	-1	-1	-1	-1	-1	-1	-1	-1	-1	-1	-1	-1	-1	-1	-1	-1	-1	-1	-1	-1	-1	-1	-1	-1	-1	-1	-1	-1	-1	-1	-1	-1	-1	-1	-1	-1	-1	-1	-1
gi|556070157|gb|JAB78095.1|	-1	-1	-1	-1	-1	-1	3	3	0.0010248	5	9	0.00184048	5	9	0.0018378	4	12	0.0029301	-1	-1	-1	-1	-1	-1	-1	-1	-1	4	7	0.00181847	1	2	0.000607514	2	5	0.00229659	-1	-1	-1	-1	-1	-1	-1	-1	-1	-1	-1	-1	-1
gi|556070505|gb|JAB78269.1|	-1	-1	-1	-1	-1	-1	-1	-1	-1	-1	-1	-1	-1	-1	-1	-1	-1	-1	-1	-1	-1	-1	-1	-1	-1	-1	-1	-1	-1	-1	-1	-1	-1	-1	-1	-1	-1	-1	-1	-1	-1	-1	-1	-1	-1	-1	-1	-1	-1
gi|556070585|gb|JAB78309.1|	-1	-1	-1	2	4	0.00255862	2	5	0.00214255	2	3	0.000769576	2	3	0.000768456	-1	-1	-1	-1	-1	-1	-1	-1	-1	-1	-1	-1	1	1	0.000325874	-1	-1	-1	-1	-1	-1	-1	-1	-1	-1	-1	-1	-1	-1	-1	-1	-1	-1	-1
gi|556070615|gb|JAB78324.1|	-1	-1	-1	-1	-1	-1	-1	-1	-1	-1	-1	-1	-1	-1	-1	-1	-1	-1	-1	-1	-1	-1	-1	-1	1	1	0.000767044	-1	-1	-1	-1	-1	-1	-1	-1	-1	-1	-1	-1	-1	-1	-1	-1	-1	-1	-1	-1	-1	-1
gi|556071415|gb|JAB78719.1|	-1	-1	-1	-1	-1	-1	1	1	0.00013641	3	4	0.000326644	3	8	0.000652338	3	6	0.000585031	-1	-1	-1	-1	-1	-1	-1	-1	-1	1	1	0.000103737	-1	-1	-1	-1	-1	-1	-1	-1	-1	-1	-1	-1	-1	-1	-1	-1	-1	-1	-1
gi|556071572|gb|JAB78793.1|	-1	-1	-1	-1	-1	-1	-1	-1	-1	1	1	0.000191044	-1	-1	-1	-1	-1	-1	-1	-1	-1	-1	-1	-1	-1	-1	-1	-1	-1	-1	-1	-1	-1	-1	-1	-1	-1	-1	-1	-1	-1	-1	-1	-1	-1	-1	-1	-1	-1
gi|556071718|gb|JAB78866.1|	-1	-1	-1	-1	-1	-1	-1	-1	-1	-1	-1	-1	-1	-1	-1	-1	-1	-1	-1	-1	-1	-1	-1	-1	-1	-1	-1	3	4	0.00077661	-1	-1	-1	-1	-1	-1	-1	-1	-1	-1	-1	-1	-1	-1	-1	-1	-1	-1	-1
gi|556072082|gb|JAB79048.1|	-1	-1	-1	-1	-1	-1	-1	-1	-1	4	6	0.00158393	-1	-1	-1	2	3	0.000945623	-1	-1	-1	-1	-1	-1	-1	-1	-1	5	9	0.00301819	3	4	0.00156849	2	3	0.00177881	-1	-1	-1	-1	-1	-1	-1	-1	-1	-1	-1	-1	-1
gi|556072310|gb|JAB79162.1|	-1	-1	-1	-1	-1	-1	-1	-1	-1	2	4	0.00112991	2	4	0.00112827	2	4	0.00134914	5	12	0.00176591	-1	-1	-1	3	5	0.00117892	-1	-1	-1	-1	-1	-1	-1	-1	-1	-1	-1	-1	-1	-1	-1	-1	-1	-1	-1	-1	-1	-1
gi|556078876|gb|JAB79878.1|	-1	-1	-1	-1	-1	-1	-1	-1	-1	-1	-1	-1	-1	-1	-1	-1	-1	-1	-1	-1	-1	-1	-1	-1	-1	-1	-1	-1	-1	-1	-1	-1	-1	-1	-1	-1	-1	-1	-1	-1	-1	-1	-1	-1	-1	-1	-1	-1	-1
gi|556079092|gb|JAB79986.1|	-1	-1	-1	-1	-1	-1	-1	-1	-1	-1	-1	-1	-1	-1	-1	-1	-1	-1	-1	-1	-1	-1	-1	-1	-1	-1	-1	-1	-1	-1	-1	-1	-1	-1	-1	-1	-1	-1	-1	-1	-1	-1	-1	-1	-1	-1	-1	-1	-1
gi|556079156|gb|JAB80018.1|	-1	-1	-1	-1	-1	-1	-1	-1	-1	3	5	0.00113788	2	3	0.000681734	3	3	0.000815192	-1	-1	-1	-1	-1	-1	-1	-1	-1	4	8	0.00231279	4	6	0.00202822	3	7	0.00357807	-1	-1	-1	-1	-1	-1	-1	-1	-1	-1	-1	-1	-1
gi|556079212|gb|JAB80046.1|	-1	-1	-1	-1	-1	-1	-1	-1	-1	-1	-1	-1	-1	-1	-1	-1	-1	-1	-1	-1	-1	-1	-1	-1	-1	-1	-1	-1	-1	-1	-1	-1	-1	-1	-1	-1	-1	-1	-1	-1	-1	-1	-1	-1	-1	-1	-1	-1	-1
gi|556079412|gb|JAB80146.1|	-1	-1	-1	-1	-1	-1	-1	-1	-1	-1	-1	-1	-1	-1	-1	-1	-1	-1	-1	-1	-1	-1	-1	-1	-1	-1	-1	-1	-1	-1	-1	-1	-1	-1	-1	-1	-1	-1	-1	-1	-1	-1	-1	-1	-1	-1	-1	-1	-1
gi|556079922|gb|JAB80401.1|	-1	-1	-1	-1	-1	-1	-1	-1	-1	-1	-1	-1	-1	-1	-1	-1	-1	-1	-1	-1	-1	-1	-1	-1	-1	-1	-1	-1	-1	-1	-1	-1	-1	-1	-1	-1	-1	-1	-1	-1	-1	-1	-1	-1	-1	-1	-1	-1	-1
gi|556080240|gb|JAB80560.1|	-1	-1	-1	-1	-1	-1	-1	-1	-1	-1	-1	-1	-1	-1	-1	-1	-1	-1	-1	-1	-1	-1	-1	-1	-1	-1	-1	-1	-1	-1	-1	-1	-1	-1	-1	-1	-1	-1	-1	-1	-1	-1	-1	-1	-1	-1	-1	-1	-1
gi|556080398|gb|JAB80638.1|	-1	-1	-1	-1	-1	-1	-1	-1	-1	-1	-1	-1	1	1	0.000304584	-1	-1	-1	-1	-1	-1	-1	-1	-1	-1	-1	-1	-1	-1	-1	-1	-1	-1	-1	-1	-1	-1	-1	-1	-1	-1	-1	-1	-1	-1	2	4	0.00216209	2
gi|556080463|gb|JAB80665.1|	-1	-1	-1	-1	-1	-1	-1	-1	-1	-1	-1	-1	-1	-1	-1	-1	-1	-1	-1	-1	-1	-1	-1	-1	-1	-1	-1	-1	-1	-1	-1	-1	-1	-1	-1	-1	-1	-1	-1	-1	-1	-1	-1	-1	-1	-1	-1	-1	2
gi|556080779|gb|JAB80820.1|	3	7	0.0108878	-1	-1	-1	2	6	0.00547076	3	11	0.00600424	3	10	0.00545045	2	9	0.0058657	3	18	0.00511848	-1	-1	-1	3	14	0.00637858	-1	-1	-1	2	9	0.00729702	-1	-1	-1	2	2	0.00159207	2	3	0.00177782	2	2	0.00144415	2	8	0.00773801	-1
gi|556080937|gb|JAB80899.1|	-1	-1	-1	-1	-1	-1	-1	-1	-1	-1	-1	-1	-1	-1	-1	-1	-1	-1	-1	-1	-1	-1	-1	-1	-1	-1	-1	-1	-1	-1	-1	-1	-1	-1	-1	-1	-1	-1	-1	-1	-1	-1	-1	-1	-1	-1	-1	-1	-1
gi|556080989|gb|JAB80925.1|	-1	-1	-1	-1	-1	-1	-1	-1	-1	-1	-1	-1	-1	-1	-1	-1	-1	-1	-1	-1	-1	-1	-1	-1	-1	-1	-1	-1	-1	-1	-1	-1	-1	-1	-1	-1	-1	-1	-1	-1	-1	-1	-1	-1	-1	-1	-1	-1	-1
gi|556081167|gb|JAB81014.1|	-1	-1	-1	-1	-1	-1	-1	-1	-1	-1	-1	-1	-1	-1	-1	-1	-1	-1	-1	-1	-1	-1	-1	-1	-1	-1	-1	-1	-1	-1	-1	-1	-1	-1	-1	-1	-1	-1	-1	-1	-1	-1	-1	-1	-1	-1	-1	-1	-1
gi|556083402|gb|JAB82122.1|	-1	-1	-1	-1	-1	-1	-1	-1	-1	-1	-1	-1	-1	-1	-1	-1	-1	-1	-1	-1	-1	-1	-1	-1	-1	-1	-1	-1	-1	-1	1	1	0.000913845	-1	-1	-1	1	1	0.000897227	2	2	0.00133587	1	1	0.000813863	-1	-1	-1	-1
gi|556083574|gb|JAB82208.1|	-1	-1	-1	-1	-1	-1	-1	-1	-1	-1	-1	-1	-1	-1	-1	-1	-1	-1	-1	-1	-1	-1	-1	-1	-1	-1	-1	-1	-1	-1	-1	-1	-1	-1	-1	-1	-1	-1	-1	-1	-1	-1	-1	-1	-1	-1	-1	-1	-1
gi|556083682|gb|JAB82262.1|	-1	-1	-1	-1	-1	-1	-1	-1	-1	4	7	0.00149464	4	6	0.00127925	2	4	0.00101979	-1	-1	-1	-1	-1	-1	-1	-1	-1	4	4	0.00108497	4	5	0.00158579	2	3	0.00143874	-1	-1	-1	-1	-1	-1	-1	-1	-1	-1	-1	-1	1
gi|556083908|gb|JAB82375.1|	-1	-1	-1	1	2	0.00201136	2	2	0.00134743	2	5	0.00201658	2	6	0.00241637	2	7	0.00337097	4	8	0.00168088	-1	-1	-1	-1	-1	-1	3	4	0.00204939	3	3	0.00179723	-1	-1	-1	-1	-1	-1	-1	-1	-1	-1	-1	-1	-1	-1	-1	-1
gi|556084086|gb|JAB82464.1|	-1	-1	-1	-1	-1	-1	-1	-1	-1	-1	-1	-1	-1	-1	-1	-1	-1	-1	2	13	0.00558703	-1	-1	-1	2	15	0.0103289	-1	-1	-1	-1	-1	-1	-1	-1	-1	2	3	0.0036093	2	3	0.00268693	2	3	0.00327395	-1	-1	-1	-1
gi|556084294|gb|JAB82568.1|	-1	-1	-1	-1	-1	-1	-1	-1	-1	-1	-1	-1	-1	-1	-1	-1	-1	-1	-1	-1	-1	-1	-1	-1	-1	-1	-1	-1	-1	-1	-1	-1	-1	-1	-1	-1	-1	-1	-1	-1	-1	-1	-1	-1	-1	-1	-1	-1	-1
gi|556085124|gb|JAB82983.1|	-1	-1	-1	-1	-1	-1	-1	-1	-1	-1	-1	-1	-1	-1	-1	-1	-1	-1	-1	-1	-1	-1	-1	-1	-1	-1	-1	-1	-1	-1	-1	-1	-1	-1	-1	-1	-1	-1	-1	-1	-1	-1	-1	-1	-1	1	2	0.000905946	1
gi|556085182|gb|JAB83012.1|	-1	-1	-1	-1	-1	-1	-1	-1	-1	-1	-1	-1	-1	-1	-1	-1	-1	-1	-1	-1	-1	-1	-1	-1	-1	-1	-1	-1	-1	-1	-1	-1	-1	-1	-1	-1	-1	-1	-1	-1	-1	-1	-1	-1	-1	-1	-1	-1	-1
gi|556085204|gb|JAB83023.1|	-1	-1	-1	-1	-1	-1	-1	-1	-1	-1	-1	-1	-1	-1	-1	-1	-1	-1	-1	-1	-1	-1	-1	-1	-1	-1	-1	-1	-1	-1	-1	-1	-1	-1	-1	-1	-1	-1	-1	-1	-1	-1	-1	-1	-1	-1	-1	-1	-1
gi|556085324|gb|JAB83083.1|	-1	-1	-1	-1	-1	-1	-1	-1	-1	-1	-1	-1	-1	-1	-1	-1	-1	-1	-1	-1	-1	-1	-1	-1	-1	-1	-1	3	3	0.000142686	-1	-1	-1	-1	-1	-1	-1	-1	-1	-1	-1	-1	-1	-1	-1	3	3	0.000199037	6
gi|556085558|gb|JAB83200.1|	-1	-1	-1	-1	-1	-1	-1	-1	-1	-1	-1	-1	-1	-1	-1	-1	-1	-1	-1	-1	-1	-1	-1	-1	-1	-1	-1	-1	-1	-1	-1	-1	-1	-1	-1	-1	-1	-1	-1	-1	-1	-1	-1	-1	-1	-1	-1	-1	-1
gi|556085590|gb|JAB83216.1|	-1	-1	-1	-1	-1	-1	-1	-1	-1	-1	-1	-1	-1	-1	-1	-1	-1	-1	-1	-1	-1	-1	-1	-1	-1	-1	-1	-1	-1	-1	-1	-1	-1	-1	-1	-1	4	6	0.00107123	5	8	0.00106329	4	8	0.00129559	5	8	0.00173551	2
gi|556085638|gb|JAB83240.1|	-1	-1	-1	-1	-1	-1	-1	-1	-1	-1	-1	-1	-1	-1	-1	-1	-1	-1	-1	-1	-1	-1	-1	-1	-1	-1	-1	-1	-1	-1	-1	-1	-1	-1	-1	-1	-1	-1	-1	-1	-1	-1	-1	-1	-1	-1	-1	-1	-1
gi|556085842|gb|JAB83342.1|	-1	-1	-1	3	3	0.00191221	6	9	0.00384301	9	11	0.00281184	9	15	0.00382875	9	13	0.00396784	-1	-1	-1	3	7	0.00397109	3	5	0.00106684	7	10	0.00324727	4	5	0.00189848	5	7	0.00401903	-1	-1	-1	-1	-1	-1	-1	-1	-1	1	2	0.000905946	1
gi|556085907|gb|JAB83372.1|	-1	-1	-1	-1	-1	-1	-1	-1	-1	-1	-1	-1	-1	-1	-1	-1	-1	-1	-1	-1	-1	-1	-1	-1	-1	-1	-1	-1	-1	-1	-1	-1	-1	-1	-1	-1	-1	-1	-1	-1	-1	-1	-1	-1	-1	-1	-1	-1	-1
gi|556085945|gb|JAB83387.1|	-1	-1	-1	-1	-1	-1	-1	-1	-1	-1	-1	-1	-1	-1	-1	1	1	0.000259527	-1	-1	-1	-1	-1	-1	-1	-1	-1	-1	-1	-1	-1	-1	-1	-1	-1	-1	-1	-1	-1	-1	-1	-1	-1	-1	-1	-1	-1	-1	-1
gi|556085965|gb|JAB83396.1|	-1	-1	-1	-1	-1	-1	-1	-1	-1	2	3	0.00184568	3	3	0.00184299	-1	-1	-1	1	3	0.000961523	-1	-1	-1	1	3	0.00154059	2	2	0.00156309	-1	-1	-1	-1	-1	-1	-1	-1	-1	-1	-1	-1	-1	-1	-1	-1	-1	-1	-1
gi|556086547|gb|JAB83685.1|	-1	-1	-1	-1	-1	-1	-1	-1	-1	-1	-1	-1	-1	-1	-1	-1	-1	-1	-1	-1	-1	-1	-1	-1	-1	-1	-1	-1	-1	-1	-1	-1	-1	-1	-1	-1	-1	-1	-1	-1	-1	-1	-1	-1	-1	-1	-1	-1	-1
gi|556086563|gb|JAB83693.1|	-1	-1	-1	-1	-1	-1	-1	-1	-1	-1	-1	-1	-1	-1	-1	-1	-1	-1	-1	-1	-1	-1	-1	-1	-1	-1	-1	-1	-1	-1	-1	-1	-1	-1	-1	-1	-1	-1	-1	-1	-1	-1	-1	-1	-1	-1	-1	-1	-1
gi|556086649|gb|JAB83736.1|	-1	-1	-1	-1	-1	-1	-1	-1	-1	-1	-1	-1	-1	-1	-1	-1	-1	-1	-1	-1	-1	-1	-1	-1	-1	-1	-1	-1	-1	-1	-1	-1	-1	-1	-1	-1	-1	-1	-1	-1	-1	-1	-1	-1	-1	-1	-1	-1	-1
gi|556086705|gb|JAB83764.1|	-1	-1	-1	-1	-1	-1	-1	-1	-1	-1	-1	-1	-1	-1	-1	-1	-1	-1	1	1	0.000163017	-1	-1	-1	-1	-1	-1	-1	-1	-1	-1	-1	-1	-1	-1	-1	-1	-1	-1	-1	-1	-1	-1	-1	-1	-1	-1	-1	-1
gi|556086711|gb|JAB83767.1|	-1	-1	-1	-1	-1	-1	-1	-1	-1	2	4	0.000648185	1	2	0.000323621	-1	-1	-1	-1	-1	-1	-1	-1	-1	-1	-1	-1	-1	-1	-1	-1	-1	-1	-1	-1	-1	-1	-1	-1	-1	-1	-1	-1	-1	-1	-1	-1	-1	-1
gi|556086793|gb|JAB83808.1|	-1	-1	-1	-1	-1	-1	-1	-1	-1	-1	-1	-1	-1	-1	-1	-1	-1	-1	-1	-1	-1	-1	-1	-1	-1	-1	-1	-1	-1	-1	-1	-1	-1	-1	-1	-1	-1	-1	-1	-1	-1	-1	-1	-1	-1	6	6	0.00111541	2
gi|556086865|gb|JAB83844.1|	-1	-1	-1	-1	-1	-1	-1	-1	-1	-1	-1	-1	-1	-1	-1	-1	-1	-1	-1	-1	-1	-1	-1	-1	-1	-1	-1	-1	-1	-1	-1	-1	-1	-1	-1	-1	-1	-1	-1	-1	-1	-1	-1	-1	-1	-1	-1	-1	-1
gi|556087135|gb|JAB83979.1|	-1	-1	-1	-1	-1	-1	-1	-1	-1	-1	-1	-1	-1	-1	-1	-1	-1	-1	-1	-1	-1	-1	-1	-1	-1	-1	-1	-1	-1	-1	-1	-1	-1	-1	-1	-1	-1	-1	-1	-1	-1	-1	-1	-1	-1	-1	-1	-1	-1
gi|556087153|gb|JAB83988.1|	-1	-1	-1	-1	-1	-1	-1	-1	-1	-1	-1	-1	-1	-1	-1	-1	-1	-1	-1	-1	-1	-1	-1	-1	-1	-1	-1	-1	-1	-1	-1	-1	-1	-1	-1	-1	-1	-1	-1	-1	-1	-1	-1	-1	-1	-1	-1	-1	-1
gi|556087684|gb|JAB84247.1|	-1	-1	-1	-1	-1	-1	-1	-1	-1	-1	-1	-1	-1	-1	-1	-1	-1	-1	-1	-1	-1	-1	-1	-1	-1	-1	-1	-1	-1	-1	-1	-1	-1	-1	-1	-1	-1	-1	-1	-1	-1	-1	-1	-1	-1	-1	-1	-1	-1
gi|556087842|gb|JAB84323.1|	-1	-1	-1	-1	-1	-1	-1	-1	-1	-1	-1	-1	-1	-1	-1	-1	-1	-1	-1	-1	-1	-1	-1	-1	-1	-1	-1	-1	-1	-1	-1	-1	-1	-1	-1	-1	-1	-1	-1	-1	-1	-1	-1	-1	-1	-1	-1	-1	-1
gi|556087990|gb|JAB84397.1|	-1	-1	-1	-1	-1	-1	-1	-1	-1	-1	-1	-1	-1	-1	-1	-1	-1	-1	-1	-1	-1	-1	-1	-1	-1	-1	-1	-1	-1	-1	-1	-1	-1	-1	-1	-1	-1	-1	-1	-1	-1	-1	-1	-1	-1	-1	-1	-1	-1
gi|55736023|gb|AAV63538.1|	-1	-1	-1	-1	-1	-1	-1	-1	-1	-1	-1	-1	3	9	0.00521936	-1	-1	-1	3	9	0.00272303	-1	-1	-1	-1	-1	-1	2	6	0.00442668	2	5	0.00431335	2	5	0.00652231	5	11	0.00931681	5	13	0.00819692	5	10	0.00768287	-1	-1	-1	-1
gi|56159941|gb|AAV80782.1|	2	5	0.00861955	-1	-1	-1	1	4	0.00404228	2	7	0.00423481	3	8	0.00483274	3	6	0.0043341	5	26	0.00819431	-1	-1	-1	5	23	0.0116143	2	8	0.00614816	2	7	0.0062903	1	3	0.00407644	3	5	0.00441137	3	7	0.00459763	2	6	0.00480179	-1	-1	-1	-1
gi|56159943|gb|AAV80783.1|	-1	-1	-1	-1	-1	-1	-1	-1	-1	-1	-1	-1	-1	-1	-1	-1	-1	-1	-1	-1	-1	-1	-1	-1	-1	-1	-1	-1	-1	-1	-1	-1	-1	-1	-1	-1	-1	-1	-1	2	2	0.000667937	-1	-1	-1	-1	-1	-1	-1
gi|67083118|gb|AAY66495.1|	4	19	0.0314441	6	21	0.0304117	7	27	0.026194	6	27	0.0156809	5	23	0.0133384	5	24	0.016643	7	63	0.0190612	2	10	0.012889	7	55	0.0266624	4	9	0.00664002	4	9	0.00776402	3	6	0.00782677	4	9	0.00762284	5	12	0.00756639	4	12	0.00921944	4	22	0.0226414	3
gi|67083132|gb|AAY66502.1|	-1	-1	-1	-1	-1	-1	-1	-1	-1	-1	-1	-1	-1	-1	-1	-1	-1	-1	-1	-1	-1	-1	-1	-1	-1	-1	-1	1	1	0.000703988	-1	-1	-1	-1	-1	-1	-1	-1	-1	-1	-1	-1	-1	-1	-1	-1	-1	-1	-1
gi|67083136|gb|AAY66504.1|	-1	-1	-1	-1	-1	-1	-1	-1	-1	-1	-1	-1	-1	-1	-1	-1	-1	-1	-1	-1	-1	-1	-1	-1	-1	-1	-1	-1	-1	-1	-1	-1	-1	-1	-1	-1	3	4	0.00349993	4	7	0.00455963	3	5	0.00396842	-1	-1	-1	-1
gi|67083142|gb|AAY66507.1|	-1	-1	-1	-1	-1	-1	-1	-1	-1	2	5	0.00299986	3	4	0.0023964	-1	-1	-1	4	13	0.00406329	-1	-1	-1	-1	-1	-1	2	5	0.00381085	2	3	0.00267356	-1	-1	-1	-1	-1	-1	-1	-1	-1	-1	-1	-1	-1	-1	-1	-1
gi|67083148|gb|AAY66510.1|	-1	-1	-1	-1	-1	-1	-1	-1	-1	-1	-1	-1	1	1	0.000653072	1	1	0.00078092	-1	-1	-1	-1	-1	-1	-1	-1	-1	-1	-1	-1	-1	-1	-1	-1	-1	-1	-1	-1	-1	-1	-1	-1	-1	-1	-1	-1	-1	-1	-1
gi|67083154|gb|AAY66513.1|	-1	-1	-1	-1	-1	-1	-1	-1	-1	-1	-1	-1	1	2	0.0011982	1	1	0.000716381	1	3	0.000937683	-1	-1	-1	-1	-1	-1	-1	-1	-1	-1	-1	-1	-1	-1	-1	2	3	0.00262495	2	5	0.00325688	2	3	0.00238105	-1	-1	-1	-1
gi|67083208|gb|AAY66540.1|	-1	-1	-1	-1	-1	-1	-1	-1	-1	2	2	0.000815693	2	3	0.00122176	-1	-1	-1	2	4	0.000849885	-1	-1	-1	-1	-1	-1	1	1	0.000518104	-1	-1	-1	-1	-1	-1	-1	-1	-1	-1	-1	-1	-1	-1	-1	-1	-1	-1	-1
gi|67083232|gb|AAY66552.1|	-1	-1	-1	-1	-1	-1	1	4	0.0027561	-1	-1	-1	-1	-1	-1	-1	-1	-1	9	26	0.00558703	2	16	0.0146466	4	21	0.00723026	6	16	0.00838386	2	11	0.0067396	2	10	0.00926464	3	17	0.0102264	7	24	0.0107477	7	19	0.0103675	-1	-1	-1	-1
gi|67083291|gb|AAY66581.1|	1	2	0.00189788	2	4	0.00332151	2	4	0.00222511	4	9	0.00299711	3	9	0.00299275	2	7	0.00278337	2	4	0.000693943	-1	-1	-1	-1	-1	-1	4	6	0.00253823	2	4	0.0019786	3	6	0.00448783	-1	-1	-1	-1	-1	-1	-1	-1	-1	3	3	0.00177034	-1
gi|67083371|gb|AAY66621.1|	-1	-1	-1	-1	-1	-1	-1	-1	-1	-1	-1	-1	-1	-1	-1	-1	-1	-1	-1	-1	-1	-1	-1	-1	-1	-1	-1	2	4	0.00304868	2	3	0.00267356	-1	-1	-1	-1	-1	-1	-1	-1	-1	-1	-1	-1	-1	-1	-1	-1
gi|67083381|gb|AAY66626.1|	-1	-1	-1	-1	-1	-1	-1	-1	-1	-1	-1	-1	-1	-1	-1	-1	-1	-1	4	20	0.00787914	-1	-1	-1	2	13	0.00820577	-1	-1	-1	-1	-1	-1	-1	-1	-1	3	15	0.0165426	3	19	0.0155991	3	16	0.016006	-1	-1	-1	-1
gi|67083393|gb|AAY66632.1|	-1	-1	-1	-1	-1	-1	-1	-1	-1	-1	-1	-1	1	2	0.00118838	1	2	0.00142102	2	7	0.00216999	-1	-1	-1	1	1	0.000496692	-1	-1	-1	-1	-1	-1	-1	-1	-1	4	8	0.00694248	4	11	0.00710641	4	10	0.00787179	-1	-1	-1	-1
gi|67083397|gb|AAY66634.1|	-1	-1	-1	-1	-1	-1	-1	-1	-1	-1	-1	-1	-1	-1	-1	-1	-1	-1	-1	-1	-1	-1	-1	-1	-1	-1	-1	-1	-1	-1	-1	-1	-1	-1	-1	-1	2	2	0.00173562	2	3	0.00193811	2	2	0.00157436	-1	-1	-1	-1
gi|67083443|gb|AAY66657.1|	-1	-1	-1	-1	-1	-1	-1	-1	-1	-1	-1	-1	-1	-1	-1	-1	-1	-1	-1	-1	-1	-1	-1	-1	-1	-1	-1	1	1	0.000314752	-1	-1	-1	-1	-1	-1	-1	-1	-1	-1	-1	-1	-1	-1	-1	-1	-1	-1	-1
gi|67083499|gb|AAY66685.1|	4	6	0.00940314	3	6	0.00822828	4	8	0.0073496	4	10	0.00549975	4	11	0.00604092	4	9	0.00591014	4	13	0.00372469	-1	-1	-1	3	10	0.00459064	4	9	0.00628789	3	7	0.00571845	2	4	0.00494114	-1	-1	-1	-1	-1	-1	-1	-1	-1	4	14	0.0136441	1
gi|67083527|gb|AAY66699.1|	-1	-1	-1	-1	-1	-1	-1	-1	-1	-1	-1	-1	-1	-1	-1	-1	-1	-1	2	6	0.00199052	-1	-1	-1	-1	-1	-1	-1	-1	-1	-1	-1	-1	-1	-1	-1	-1	-1	-1	1	1	0.000691373	-1	-1	-1	-1	-1	-1	-1
gi|67083531|gb|AAY66701.1|	-1	-1	-1	-1	-1	-1	-1	-1	-1	2	3	0.00215634	2	3	0.0021532	-1	-1	-1	3	28	0.0104847	-1	-1	-1	2	15	0.00899948	2	6	0.00547856	2	5	0.0053383	2	4	0.00645773	2	4	0.00419298	3	9	0.00702326	3	8	0.0076068	-1	-1	-1	-1
gi|67083547|gb|AAY66709.1|	-1	-1	-1	-1	-1	-1	-1	-1	-1	-1	-1	-1	-1	-1	-1	-1	-1	-1	-1	-1	-1	-1	-1	-1	-1	-1	-1	-1	-1	-1	-1	-1	-1	-1	-1	-1	-1	-1	-1	2	6	0.00213018	2	5	0.00216297	-1	-1	-1	-1
gi|67083553|gb|AAY66712.1|	-1	-1	-1	-1	-1	-1	-1	-1	-1	-1	-1	-1	-1	-1	-1	-1	-1	-1	3	18	0.00674018	-1	-1	-1	2	13	0.00779955	-1	-1	-1	-1	-1	-1	-1	-1	-1	5	15	0.0157237	4	17	0.0132661	4	12	0.0114102	-1	-1	-1	-1
gi|67083561|gb|AAY66716.1|	6	59	0.0984296	-1	-1	-1	-1	-1	-1	10	105	0.061473	9	88	0.0514453	7	63	0.0440401	-1	-1	-1	-1	-1	-1	-1	-1	-1	4	19	0.0141309	3	38	0.0330458	1	2	0.00262996	-1	-1	-1	-1	-1	-1	-1	-1	-1	4	9	0.00933709	1
gi|67083571|gb|AAY66721.1|	-1	-1	-1	-1	-1	-1	-1	-1	-1	-1	-1	-1	-1	-1	-1	-1	-1	-1	2	9	0.00425474	-1	-1	-1	2	7	0.00530219	1	2	0.00230556	1	2	0.00269584	1	2	0.00407644	2	11	0.0145575	2	13	0.0128077	2	11	0.0132049	-1	-1	-1	-1
gi|67083603|gb|AAY66737.1|	-1	-1	-1	-1	-1	-1	-1	-1	-1	1	3	0.00133614	-1	-1	-1	1	3	0.00159538	-1	-1	-1	-1	-1	-1	-1	-1	-1	1	2	0.00113156	1	4	0.00264623	1	4	0.00400142	-1	-1	-1	-1	-1	-1	-1	-1	-1	-1	-1	-1	-1
gi|67083633|gb|AAY66752.1|	-1	-1	-1	-1	-1	-1	-1	-1	-1	-1	-1	-1	-1	-1	-1	-1	-1	-1	-1	-1	-1	-1	-1	-1	-1	-1	-1	-1	-1	-1	-1	-1	-1	-1	-1	-1	-1	-1	-1	1	1	0.000716514	1	1	0.000873053	-1	-1	-1	-1
gi|67083699|gb|AAY66784.1|	-1	-1	-1	-1	-1	-1	-1	-1	-1	-1	-1	-1	-1	-1	-1	1	5	0.00476275	-1	-1	-1	-1	-1	-1	1	11	0.00732485	2	5	0.00506717	2	4	0.00473994	-1	-1	-1	-1	-1	-1	-1	-1	-1	-1	-1	-1	2	11	0.0155504	-1
gi|67083703|gb|AAY66786.1|	-1	-1	-1	-1	-1	-1	-1	-1	-1	-1	-1	-1	-1	-1	-1	-1	-1	-1	-1	-1	-1	-1	-1	-1	-1	-1	-1	-1	-1	-1	-1	-1	-1	-1	-1	-1	-1	-1	-1	-1	-1	-1	-1	-1	-1	-1	-1	-1	-1
gi|67083729|gb|AAY66799.1|	-1	-1	-1	-1	-1	-1	-1	-1	-1	2	4	0.00187346	-1	-1	-1	-1	-1	-1	2	7	0.001708	-1	-1	-1	1	3	0.00117284	-1	-1	-1	1	2	0.0013914	-1	-1	-1	-1	-1	-1	3	4	0.00203397	-1	-1	-1	-1	-1	-1	-1
gi|67083739|gb|AAY66804.1|	-1	-1	-1	-1	-1	-1	-1	-1	-1	-1	-1	-1	-1	-1	-1	-1	-1	-1	1	5	0.00108678	-1	-1	-1	1	3	0.00104477	-1	-1	-1	-1	-1	-1	-1	-1	-1	2	2	0.00121693	2	4	0.00181187	2	5	0.00275965	-1	-1	-1	-1
gi|67083745|gb|AAY66807.1|	-1	-1	-1	-1	-1	-1	-1	-1	-1	-1	-1	-1	-1	-1	-1	-1	-1	-1	-1	-1	-1	-1	-1	-1	-1	-1	-1	-1	-1	-1	-1	-1	-1	-1	-1	-1	2	2	0.00232688	3	6	0.00519669	3	3	0.00316602	-1	-1	-1	-1
gi|67083759|gb|AAY66814.1|	-1	-1	-1	-1	-1	-1	3	4	0.00222511	5	8	0.0026641	6	15	0.00498792	5	16	0.00636199	7	33	0.00572503	-1	-1	-1	7	18	0.00500338	5	9	0.00380735	5	9	0.00445185	-1	-1	-1	4	11	0.00534221	3	10	0.00361544	5	13	0.00572691	3	10	0.00590112	-1
gi|67083765|gb|AAY66817.1|	-1	-1	-1	-1	-1	-1	-1	-1	-1	-1	-1	-1	-1	-1	-1	-1	-1	-1	3	12	0.00498724	-1	-1	-1	1	3	0.00199769	-1	-1	-1	-1	-1	-1	1	2	0.00358369	9	25	0.0290859	12	37	0.0320463	10	28	0.0295495	-1	-1	-1	-1
gi|67083769|gb|AAY66819.1|	-1	-1	-1	-1	-1	-1	-1	-1	-1	1	1	0.000412481	1	2	0.000823762	-1	-1	-1	4	12	0.00257863	-1	-1	-1	1	2	0.000688596	-1	-1	-1	-1	-1	-1	-1	-1	-1	3	8	0.0048124	4	9	0.00403039	4	8	0.00436527	-1	-1	-1	-1
gi|67083809|gb|AAY66839.1|	-1	-1	-1	-1	-1	-1	-1	-1	-1	-1	-1	-1	-1	-1	-1	-1	-1	-1	-1	-1	-1	-1	-1	-1	-1	-1	-1	-1	-1	-1	-1	-1	-1	-1	-1	-1	-1	-1	-1	-1	-1	-1	-1	-1	-1	-1	-1	-1	-1
gi|67083827|gb|AAY66848.1|	-1	-1	-1	-1	-1	-1	-1	-1	-1	-1	-1	-1	-1	-1	-1	-1	-1	-1	-1	-1	-1	-1	-1	-1	-1	-1	-1	-1	-1	-1	-1	-1	-1	-1	-1	-1	-1	-1	-1	-1	-1	-1	-1	-1	-1	-1	-1	-1	-1
gi|67083835|gb|AAY66852.1|	-1	-1	-1	-1	-1	-1	-1	-1	-1	-1	-1	-1	-1	-1	-1	-1	-1	-1	-1	-1	-1	-1	-1	-1	-1	-1	-1	-1	-1	-1	-1	-1	-1	-1	-1	-1	-1	-1	-1	-1	-1	-1	-1	-1	-1	-1	-1	-1	-1
gi|67083837|gb|AAY66853.1|	-1	-1	-1	-1	-1	-1	-1	-1	-1	-1	-1	-1	-1	-1	-1	-1	-1	-1	-1	-1	-1	-1	-1	-1	-1	-1	-1	-1	-1	-1	-1	-1	-1	-1	-1	-1	-1	-1	-1	-1	-1	-1	-1	-1	-1	-1	-1	-1	-1
gi|67083875|gb|AAY66872.1|	-1	-1	-1	-1	-1	-1	-1	-1	-1	-1	-1	-1	-1	-1	-1	-1	-1	-1	-1	-1	-1	-1	-1	-1	-1	-1	-1	-1	-1	-1	-1	-1	-1	-1	-1	-1	-1	-1	-1	-1	-1	-1	-1	-1	-1	-1	-1	-1	-1
Legend:
Saliva was collected from ticks that fed on rabbits for 24, 48, 72, 96, and 120 h, ticks that were engorged but not detached (BD) and ticks that were engorged and detached (SD)
Column A provides the accession number for each protein from NCBI database.
Column B - BL provides the Peptide Count, Spectral Count, and NSAF values in tandem for each indiviudal run per time point
A value of (-1) represents that peptides were not detected.
A positive values represents that peptides were detected.
[truncated: 14 more columns]

## Sheet: Rabbit
Protein count, spectral count, and NSAF Raw Data of Oryctolagus cuniculus saliva proteins
	Feeding Time Point
	24h-1			24h-2			24h-3			48h-1			48h-2			48h-3			72h-1			72h-2			72h-3			96h-1			96h-2			96h-3			120h-1			120h-2			120h-3			BD-1			BD-2
Uniprot Accession Number:	PeptideCount	SpecCount	NSAF	PeptideCount	SpecCount	NSAF	PeptideCount	SpecCount	NSAF	PeptideCount	SpecCount	NSAF	PeptideCount	SpecCount	NSAF	PeptideCount	SpecCount	NSAF	PeptideCount	SpecCount	NSAF	PeptideCount	SpecCount	NSAF	PeptideCount	SpecCount	NSAF	PeptideCount	SpecCount	NSAF	PeptideCount	SpecCount	NSAF	PeptideCount	SpecCount	NSAF	PeptideCount	SpecCount	NSAF	PeptideCount	SpecCount	NSAF	PeptideCount	SpecCount	NSAF	PeptideCount	SpecCount	NSAF	PeptideCount
sp|O19049|HNRPK_RABIT	-1	-1	-1	-1	-1	-1	-1	-1	-1	-1	-1	-1	-1	-1	-1	-1	-1	-1	1	5	0.000408422	1	9	0.00313178	1	18	0.0023558	-1	-1	-1	-1	-1	-1	-1	-1	-1	-1	-1	-1	-1	-1	-1	-1	-1	-1	-1	-1	-1	-1
sp|O77622|TCPZ_RABIT	-1	-1	-1	-1	-1	-1	-1	-1	-1	-1	-1	-1	-1	-1	-1	-1	-1	-1	1	3	0.000213672	-1	-1	-1	1	10	0.00114118	-1	-1	-1	-1	-1	-1	-1	-1	-1	-1	-1	-1	-1	-1	-1	-1	-1	-1	-1	-1	-1	-1
sp|O77791|S10AC_RABIT	-1	-1	-1	-1	-1	-1	1	2	0.00263627	2	3	0.00236728	1	2	0.00157589	1	3	0.00282659	2	8	0.00328869	-1	-1	-1	2	7	0.0046106	-1	-1	-1	1	2	0.00234421	-1	-1	-1	2	4	0.00460317	2	4	0.00342681	2	4	0.00417547	-1	-1	-1	-1
sp|P00883|ALDOA_RABIT	-1	-1	-1	-1	-1	-1	-1	-1	-1	-1	-1	-1	-1	-1	-1	-1	-1	-1	2	35	0.00363653	2	3	0.00132785	2	41	0.00682543	-1	-1	-1	-1	-1	-1	-1	-1	-1	-1	-1	-1	-1	-1	-1	-1	-1	-1	-1	-1	-1	-1
sp|P00919|CAH2_RABIT	-1	-1	-1	-1	-1	-1	-1	-1	-1	-1	-1	-1	-1	-1	-1	-1	-1	-1	-1	-1	-1	-1	-1	-1	-1	-1	-1	-1	-1	-1	-1	-1	-1	-1	-1	-1	-1	-1	-1	-1	-1	-1	-1	-1	-1	2	5	0.00247393	4
sp|P01376|DEF3_RABIT	-1	-1	-1	-1	-1	-1	-1	-1	-1	-1	-1	-1	-1	-1	-1	-1	-1	-1	-1	-1	-1	-1	-1	-1	2	6	0.00382715	-1	-1	-1	-1	-1	-1	-1	-1	-1	-1	-1	-1	-1	-1	-1	-1	-1	-1	-1	-1	-1	-1
sp|P01377|DEF4_RABIT	-1	-1	-1	-1	-1	-1	-1	-1	-1	-1	-1	-1	-1	-1	-1	-1	-1	-1	3	16	0.00636967	-1	-1	-1	3	11	0.00701643	-1	-1	-1	-1	-1	-1	-1	-1	-1	-1	-1	-1	-1	-1	-1	-1	-1	-1	-1	-1	-1	-1
sp|P01840|KAC4_RABIT	-1	-1	-1	-1	-1	-1	1	2	0.00235473	-1	-1	-1	-1	-1	-1	-1	-1	-1	-1	-1	-1	-1	-1	-1	-1	-1	-1	1	1	0.000895364	-1	-1	-1	1	1	0.00158308	1	1	0.00102789	1	1	0.000765209	1	1	0.000932387	-1	-1	-1	1
sp|P01948|HBA_RABIT	-1	-1	-1	-1	-1	-1	-1	-1	-1	3	6	0.00306747	3	6	0.003063	3	3	0.00183131	-1	-1	-1	-1	-1	-1	-1	-1	-1	2	5	0.00324727	3	5	0.00379696	3	6	0.00688976	7	16	0.0119293	6	21	0.011656	6	14	0.00946833	5	52	0.0471092	3
sp|P02057|HBB_RABIT	-1	-1	-1	1	2	0.00246289	2	3	0.00247487	2	4	0.00197542	2	4	0.00197255	1	2	0.00117935	5	12	0.00308734	1	4	0.00438402	2	7	0.00288555	2	5	0.00313682	3	6	0.00440137	2	3	0.00332771	5	11	0.00792246	7	19	0.0101872	6	13	0.00849297	5	33	0.0288793	3
sp|P07452|CAH1_RABIT	-1	-1	-1	-1	-1	-1	-1	-1	-1	-1	-1	-1	-1	-1	-1	-1	-1	-1	-1	-1	-1	-1	-1	-1	-1	-1	-1	-1	-1	-1	-1	-1	-1	-1	-1	-1	-1	-1	-1	-1	-1	-1	-1	-1	-1	-1	-1	-1	-1
sp|P07466|DEF6_RABIT	-1	-1	-1	-1	-1	-1	-1	-1	-1	2	5	0.00382088	2	5	0.00381532	2	6	0.00547466	2	8	0.00318483	-1	-1	-1	-1	-1	-1	2	7	0.00679534	2	7	0.00794564	2	6	0.0102984	2	4	0.0044578	2	8	0.00663718	2	5	0.00505452	2	9	0.0121874	-1
sp|P07467|DEF5_RABIT	-1	-1	-1	-1	-1	-1	-1	-1	-1	-1	-1	-1	-1	-1	-1	-1	-1	-1	-1	-1	-1	-1	-1	-1	-1	-1	-1	3	3	0.00291229	-1	-1	-1	-1	-1	-1	-1	-1	-1	-1	-1	-1	-1	-1	-1	-1	-1	-1	-1
sp|P10160|IF5A1_RABIT	-1	-1	-1	-1	-1	-1	-1	-1	-1	-1	-1	-1	-1	-1	-1	-1	-1	-1	2	4	0.000982335	-1	-1	-1	-1	-1	-1	-1	-1	-1	-1	-1	-1	-1	-1	-1	-1	-1	-1	-1	-1	-1	-1	-1	-1	-1	-1	-1	-1
sp|P11974-2|KPYM_RABIT	-1	-1	-1	-1	-1	-1	-1	-1	-1	-1	-1	-1	-1	-1	-1	-1	-1	-1	3	249	0.0177348	2	126	0.0382301	3	205	0.0233941	-1	-1	-1	-1	-1	-1	-1	-1	-1	-1	-1	-1	-1	-1	-1	-1	-1	-1	-1	-1	-1	-1
sp|P15253|CALR_RABIT	-1	-1	-1	-1	-1	-1	-1	-1	-1	-1	-1	-1	-1	-1	-1	-1	-1	-1	-1	-1	-1	1	1	0.000385437	1	4	0.000579871	-1	-1	-1	-1	-1	-1	-1	-1	-1	-1	-1	-1	-1	-1	-1	-1	-1	-1	-1	-1	-1	-1
sp|P16973|LYSC_RABIT	-1	-1	-1	-1	-1	-1	-1	-1	-1	3	5	0.00279218	3	7	0.00390336	4	8	0.00533428	-1	-1	-1	-1	-1	-1	-1	-1	-1	2	4	0.00283761	2	2	0.00165898	-1	-1	-1	5	7	0.00570084	6	12	0.00727537	5	8	0.0059099	-1	-1	-1	-1
sp|P19134|TRFE_RABIT	-1	-1	-1	-1	-1	-1	10	17	0.00296628	8	16	0.00167129	8	13	0.00135595	7	14	0.00174611	3	4	0.000217668	-1	-1	-1	-1	-1	-1	3	5	0.000663471	3	5	0.000775782	-1	-1	-1	21	35	0.00533173	24	49	0.00555685	23	43	0.00594179	3	11	0.0020361	2
sp|P25230|CAP18_RABIT	1	1	0.00120976	1	2	0.00211722	2	3	0.00212752	2	3	0.00127363	2	3	0.00127177	2	3	0.00152074	5	18	0.00398104	-1	-1	-1	3	7	0.00248056	2	4	0.00215725	2	5	0.00315303	2	4	0.00381422	2	3	0.00185742	2	4	0.00184366	2	4	0.00224645	2	6	0.00451384	-1
sp|P25704|ENOB_RABIT	-1	-1	-1	-1	-1	-1	-1	-1	-1	-1	-1	-1	-1	-1	-1	-1	-1	-1	-1	-1	-1	-1	-1	-1	-1	-1	-1	-1	-1	-1	-1	-1	-1	-1	-1	-1	-1	-1	-1	-1	-1	-1	-1	-1	-1	-1	-1	-1	-1
sp|P26203|P15B_RABIT	-1	-1	-1	-1	-1	-1	1	1	0.000885171	2	3	0.00158971	-1	-1	-1	1	2	0.00126543	1	5	0.00138029	-1	-1	-1	1	4	0.00176924	1	4	0.00269263	2	4	0.00314843	-1	-1	-1	-1	-1	-1	2	3	0.00172591	-1	-1	-1	1	6	0.00563406	-1
sp|P30946|HS90A_RABIT	-1	-1	-1	-1	-1	-1	-1	-1	-1	-1	-1	-1	-1	-1	-1	-1	-1	-1	5	302	0.0164576	5	181	0.0420193	5	282	0.0246228	2	3	0.000398656	2	2	0.00031076	-1	-1	-1	-1	-1	-1	-1	-1	-1	-1	-1	-1	-1	-1	-1	-1
sp|P50117|S10A9_RABIT	-1	-1	-1	-1	-1	-1	-1	-1	-1	-1	-1	-1	-1	-1	-1	-1	-1	-1	1	3	0.000859543	-1	-1	-1	-1	-1	-1	-1	-1	-1	-1	-1	-1	-1	-1	-1	2	7	0.00561447	2	7	0.00417966	2	6	0.00436527	-1	-1	-1	-1
sp|P51662|ANXA1_RABIT	-1	-1	-1	-1	-1	-1	2	2	0.000700974	2	3	0.000629451	7	7	0.00146658	2	2	0.000501053	5	12	0.00131167	4	9	0.00419079	1	1	0.000175134	6	13	0.00346501	7	13	0.00405155	6	8	0.00377012	2	2	0.000611982	4	6	0.00136676	2	2	0.000555121	-1	-1	-1	4
sp|P62740|ACTA_RABIT	-1	-1	-1	-1	-1	-1	-1	-1	-1	-1	-1	-1	-1	-1	-1	-1	-1	-1	7	29	0.00290922	-1	-1	-1	6	19	0.00305393	-1	-1	-1	-1	-1	-1	-1	-1	-1	-1	-1	-1	6	11	0.00229969	6	9	0.00229263	-1	-1	-1	1
sp|P68105|EF1A1_RABIT	-1	-1	-1	-1	-1	-1	-1	-1	-1	-1	-1	-1	-1	-1	-1	-1	-1	-1	4	67	0.0054847	2	107	0.037314	3	100	0.0131161	-1	-1	-1	-1	-1	-1	-1	-1	-1	-1	-1	-1	-1	-1	-1	-1	-1	-1	3	6	0.00167071	2
sp|P80912|HINT1_RABIT	-1	-1	-1	-1	-1	-1	-1	-1	-1	-1	-1	-1	-1	-1	-1	-1	-1	-1	-1	-1	-1	-1	-1	-1	1	1	0.000480924	-1	-1	-1	-1	-1	-1	-1	-1	-1	-1	-1	-1	-1	-1	-1	-1	-1	-1	-1	-1	-1	-1
sp|Q09YN4|CAZA2_RABIT	-1	-1	-1	-1	-1	-1	-1	-1	-1	-1	-1	-1	-1	-1	-1	-1	-1	-1	-1	-1	-1	-1	-1	-1	1	2	0.000423752	-1	-1	-1	-1	-1	-1	-1	-1	-1	-1	-1	-1	-1	-1	-1	-1	-1	-1	-1	-1	-1	-1
tr|B6V9S9|B6V9S9_RABIT	-1	-1	-1	-1	-1	-1	-1	-1	-1	-1	-1	-1	-1	-1	-1	-1	-1	-1	-1	-1	-1	-1	-1	-1	2	5	0.000566322	-1	-1	-1	-1	-1	-1	-1	-1	-1	-1	-1	-1	-1	-1	-1	-1	-1	-1	-1	-1	-1	-1
tr|G1SDT0|G1SDT0_RABIT	-1	-1	-1	-1	-1	-1	-1	-1	-1	-1	-1	-1	-1	-1	-1	3	7	0.00161376	-1	-1	-1	-1	-1	-1	-1	-1	-1	-1	-1	-1	-1	-1	-1	-1	-1	-1	-1	-1	-1	-1	-1	-1	-1	-1	-1	-1	-1	-1	-1
tr|G1SE61|G1SE61_RABIT	-1	-1	-1	-1	-1	-1	-1	-1	-1	-1	-1	-1	-1	-1	-1	-1	-1	-1	1	1	1.45349e-05	-1	-1	-1	-1	-1	-1	-1	-1	-1	-1	-1	-1	-1	-1	-1	-1	-1	-1	-1	-1	-1	-1	-1	-1	-1	-1	-1	-1
tr|G1SGZ6|G1SGZ6_RABIT	-1	-1	-1	-1	-1	-1	-1	-1	-1	-1	-1	-1	-1	-1	-1	-1	-1	-1	-1	-1	-1	1	2	0.000376432	1	2	0.000141581	-1	-1	-1	-1	-1	-1	-1	-1	-1	-1	-1	-1	-1	-1	-1	-1	-1	-1	-1	-1	-1	-1
tr|G1SHS7|G1SHS7_RABIT	-1	-1	-1	-1	-1	-1	-1	-1	-1	-1	-1	-1	-1	-1	-1	-1	-1	-1	-1	-1	-1	-1	-1	-1	1	10	0.00100325	-1	-1	-1	-1	-1	-1	-1	-1	-1	-1	-1	-1	-1	-1	-1	-1	-1	-1	-1	-1	-1	-1
tr|G1SHV9|G1SHV9_RABIT	-1	-1	-1	-1	-1	-1	-1	-1	-1	-1	-1	-1	-1	-1	-1	-1	-1	-1	-1	-1	-1	-1	-1	-1	1	4	0.00118237	-1	-1	-1	-1	-1	-1	-1	-1	-1	-1	-1	-1	-1	-1	-1	-1	-1	-1	-1	-1	-1	-1
tr|G1SHY2|G1SHY2_RABIT	-1	-1	-1	1	2	0.000638526	1	1	0.000213877	-1	-1	-1	-1	-1	-1	1	4	0.000611514	2	4	0.000266807	1	3	0.000852448	-1	-1	-1	-1	-1	-1	-1	-1	-1	-1	-1	-1	-1	-1	-1	-1	-1	-1	2	7	0.00118563	-1	-1	-1	-1
tr|G1SHZ4|G1SHZ4_RABIT	-1	-1	-1	-1	-1	-1	-1	-1	-1	2	4	0.000793407	2	3	0.000594189	3	3	0.000710509	-1	-1	-1	-1	-1	-1	-1	-1	-1	5	12	0.00302369	4	9	0.00265165	3	8	0.0035641	2	2	0.00057854	3	5	0.00107673	3	4	0.00104957	4	11	0.00386636	-1
tr|G1SKE3|G1SKE3_RABIT	-1	-1	-1	-1	-1	-1	-1	-1	-1	-1	-1	-1	-1	-1	-1	-1	-1	-1	-1	-1	-1	-1	-1	-1	-1	-1	-1	-1	-1	-1	6	8	0.0017787	-1	-1	-1	-1	-1	-1	-1	-1	-1	-1	-1	-1	-1	-1	-1	-1
tr|G1SL62|G1SL62_RABIT	-1	-1	-1	-1	-1	-1	-1	-1	-1	-1	-1	-1	-1	-1	-1	-1	-1	-1	3	30	0.00327918	2	18	0.00838159	1	21	0.00367782	1	1	0.000266539	-1	-1	-1	-1	-1	-1	-1	-1	-1	-1	-1	-1	-1	-1	-1	-1	-1	-1	-1
tr|G1SLQ3|G1SLQ3_RABIT	-1	-1	-1	-1	-1	-1	-1	-1	-1	-1	-1	-1	-1	-1	-1	-1	-1	-1	-1	-1	-1	-1	-1	-1	1	3	0.000661052	-1	-1	-1	-1	-1	-1	-1	-1	-1	-1	-1	-1	-1	-1	-1	-1	-1	-1	-1	-1	-1	-1
tr|G1SME6|G1SME6_RABIT	-1	-1	-1	-1	-1	-1	-1	-1	-1	-1	-1	-1	-1	-1	-1	-1	-1	-1	2	11	0.00128006	1	52	0.025778	2	94	0.0175264	-1	-1	-1	-1	-1	-1	-1	-1	-1	-1	-1	-1	-1	-1	-1	-1	-1	-1	-1	-1	-1	-1
tr|G1SMR7|G1SMR7_RABIT	-1	-1	-1	-1	-1	-1	-1	-1	-1	-1	-1	-1	-1	-1	-1	-1	-1	-1	-1	-1	-1	-1	-1	-1	-1	-1	-1	-1	-1	-1	-1	-1	-1	-1	-1	-1	-1	-1	-1	-1	-1	-1	-1	-1	-1	-1	-1	-1	-1
tr|G1SNL0|G1SNL0_RABIT	-1	-1	-1	-1	-1	-1	-1	-1	-1	-1	-1	-1	-1	-1	-1	1	2	0.000197453	-1	-1	-1	-1	-1	-1	-1	-1	-1	-1	-1	-1	-1	-1	-1	-1	-1	-1	-1	-1	-1	-1	-1	-1	-1	-1	-1	-1	-1	-1	-1
tr|G1SNP4|G1SNP4_RABIT	-1	-1	-1	-1	-1	-1	-1	-1	-1	-1	-1	-1	-1	-1	-1	-1	-1	-1	-1	-1	-1	-1	-1	-1	1	1	6.31871e-05	-1	-1	-1	-1	-1	-1	-1	-1	-1	-1	-1	-1	-1	-1	-1	-1	-1	-1	-1	-1	-1	-1
tr|G1SPP0|G1SPP0_RABIT	-1	-1	-1	-1	-1	-1	-1	-1	-1	-1	-1	-1	-1	-1	-1	-1	-1	-1	-1	-1	-1	-1	-1	-1	-1	-1	-1	1	1	0.000324727	-1	-1	-1	-1	-1	-1	-1	-1	-1	-1	-1	-1	-1	-1	-1	-1	-1	-1	-1
tr|G1SQ70|G1SQ70_RABIT	-1	-1	-1	-1	-1	-1	-1	-1	-1	-1	-1	-1	-1	-1	-1	-1	-1	-1	-1	-1	-1	-1	-1	-1	-1	-1	-1	-1	-1	-1	-1	-1	-1	-1	-1	-1	-1	-1	-1	-1	-1	-1	-1	-1	-1	-1	-1	-1	-1
tr|G1SRF7|G1SRF7_RABIT	-1	-1	-1	-1	-1	-1	-1	-1	-1	-1	-1	-1	-1	-1	-1	-1	-1	-1	-1	-1	-1	-1	-1	-1	-1	-1	-1	-1	-1	-1	-1	-1	-1	-1	-1	-1	-1	-1	-1	-1	-1	-1	-1	-1	-1	-1	-1	-1	-1
tr|G1SS91|G1SS91_RABIT	-1	-1	-1	-1	-1	-1	-1	-1	-1	-1	-1	-1	-1	-1	-1	-1	-1	-1	-1	-1	-1	-1	-1	-1	-1	-1	-1	-1	-1	-1	-1	-1	-1	-1	-1	-1	-1	-1	-1	-1	-1	-1	-1	-1	-1	-1	-1	-1	-1
tr|G1SSZ2|G1SSZ2_RABIT	-1	-1	-1	-1	-1	-1	1	1	0.000925713	-1	-1	-1	-1	-1	-1	2	4	0.00264678	3	10	0.00288701	1	1	0.00122987	2	5	0.00231284	4	6	0.00422393	4	7	0.0057621	3	5	0.00622358	-1	-1	-1	-1	-1	-1	-1	-1	-1	-1	-1	-1	-1
tr|G1ST17|G1ST17_RABIT	-1	-1	-1	-1	-1	-1	-1	-1	-1	-1	-1	-1	-1	-1	-1	-1	-1	-1	-1	-1	-1	-1	-1	-1	-1	-1	-1	1	1	0.000468134	1	1	0.000547379	-1	-1	-1	-1	-1	-1	-1	-1	-1	-1	-1	-1	-1	-1	-1	-1
tr|G1STN6|G1STN6_RABIT	-1	-1	-1	-1	-1	-1	-1	-1	-1	-1	-1	-1	-1	-1	-1	-1	-1	-1	1	1	0.00025904	-1	-1	-1	1	3	0.00124513	-1	-1	-1	-1	-1	-1	-1	-1	-1	-1	-1	-1	-1	-1	-1	-1	-1	-1	-1	-1	-1	-1
tr|G1STZ4|G1STZ4_RABIT	-1	-1	-1	-1	-1	-1	-1	-1	-1	-1	-1	-1	-1	-1	-1	-1	-1	-1	1	15	0.000947076	1	10	0.00268969	2	14	0.00141628	-1	-1	-1	-1	-1	-1	-1	-1	-1	-1	-1	-1	-1	-1	-1	-1	-1	-1	-1	-1	-1	-1
tr|G1STZ5|G1STZ5_RABIT	-1	-1	-1	-1	-1	-1	-1	-1	-1	-1	-1	-1	-1	-1	-1	-1	-1	-1	1	1	1.49663e-05	-1	-1	-1	-1	-1	-1	-1	-1	-1	-1	-1	-1	-1	-1	-1	-1	-1	-1	-1	-1	-1	-1	-1	-1	-1	-1	-1	-1
tr|G1SU82|G1SU82_RABIT	-1	-1	-1	-1	-1	-1	-1	-1	-1	2	2	0.000305028	-1	-1	-1	-1	-1	-1	-1	-1	-1	-1	-1	-1	-1	-1	-1	-1	-1	-1	-1	-1	-1	-1	-1	-1	-1	-1	-1	-1	-1	-1	-1	-1	-1	-1	-1	-1	-1
tr|G1SUH8|G1SUH8_RABIT	-1	-1	-1	3	4	0.00117166	4	6	0.00117736	6	8	0.000939763	6	9	0.00105569	4	5	0.000701311	10	22	0.00134634	3	7	0.0018249	8	12	0.00117663	25	64	0.00955055	26	56	0.00977134	19	42	0.0110816	9	18	0.00308367	13	25	0.00318837	9	18	0.00279716	11	28	0.00582855	5
tr|G1SV05|G1SV05_RABIT	-1	-1	-1	-1	-1	-1	-1	-1	-1	-1	-1	-1	-1	-1	-1	-1	-1	-1	-1	-1	-1	-1	-1	-1	1	16	0.00131911	-1	-1	-1	-1	-1	-1	-1	-1	-1	-1	-1	-1	-1	-1	-1	-1	-1	-1	-1	-1	-1	-1
tr|G1SWB8|G1SWB8_RABIT	-1	-1	-1	-1	-1	-1	-1	-1	-1	-1	-1	-1	-1	-1	-1	-1	-1	-1	-1	-1	-1	-1	-1	-1	-1	-1	-1	-1	-1	-1	-1	-1	-1	-1	-1	-1	-1	-1	-1	-1	-1	-1	-1	-1	-1	-1	-1	-1	-1
tr|G1SWF6|G1SWF6_RABIT	-1	-1	-1	-1	-1	-1	-1	-1	-1	-1	-1	-1	1	1	0.000208908	-1	-1	-1	-1	-1	-1	-1	-1	-1	-1	-1	-1	-1	-1	-1	-1	-1	-1	-1	-1	-1	-1	-1	-1	4	5	0.00113568	-1	-1	-1	-1	-1	-1	-1
tr|G1SWK6|G1SWK6_RABIT	-1	-1	-1	-1	-1	-1	-1	-1	-1	-1	-1	-1	-1	-1	-1	-1	-1	-1	4	404	0.0255934	4	183	0.0493863	4	318	0.0322775	-1	-1	-1	-1	-1	-1	-1	-1	-1	-1	-1	-1	-1	-1	-1	-1	-1	-1	-1	-1	-1	-1
tr|G1SXG6|G1SXG6_RABIT	-1	-1	-1	-1	-1	-1	-1	-1	-1	-1	-1	-1	-1	-1	-1	-1	-1	-1	1	2	0.000849885	-1	-1	-1	-1	-1	-1	-1	-1	-1	-1	-1	-1	-1	-1	-1	-1	-1	-1	-1	-1	-1	-1	-1	-1	-1	-1	-1	-1
tr|G1SYV0|G1SYV0_RABIT	-1	-1	-1	-1	-1	-1	-1	-1	-1	-1	-1	-1	-1	-1	-1	-1	-1	-1	-1	-1	-1	-1	-1	-1	-1	-1	-1	-1	-1	-1	-1	-1	-1	-1	-1	-1	-1	-1	-1	-1	-1	-1	-1	-1	-1	-1	-1	-1	-1
tr|G1SZ99|G1SZ99_RABIT	-1	-1	-1	-1	-1	-1	-1	-1	-1	-1	-1	-1	-1	-1	-1	-1	-1	-1	-1	-1	-1	-1	-1	-1	-1	-1	-1	-1	-1	-1	-1	-1	-1	-1	-1	-1	-1	-1	-1	-1	-1	-1	-1	-1	-1	-1	-1	-1	-1
tr|G1T0W8|G1T0W8_RABIT	-1	-1	-1	-1	-1	-1	-1	-1	-1	-1	-1	-1	-1	-1	-1	-1	-1	-1	-1	-1	-1	-1	-1	-1	-1	-1	-1	-1	-1	-1	-1	-1	-1	-1	-1	-1	-1	-1	-1	-1	-1	-1	-1	-1	-1	-1	-1	-1	-1
tr|G1T0X2|G1T0X2_RABIT	-1	-1	-1	-1	-1	-1	-1	-1	-1	-1	-1	-1	2	2	0.00017877	-1	-1	-1	-1	-1	-1	-1	-1	-1	-1	-1	-1	-1	-1	-1	2	2	0.000265928	-1	-1	-1	-1	-1	-1	3	3	0.000291553	-1	-1	-1	2	2	0.000317249	2
tr|G1T1F0|G1T1F0_RABIT	-1	-1	-1	-1	-1	-1	-1	-1	-1	-1	-1	-1	-1	-1	-1	-1	-1	-1	-1	-1	-1	-1	-1	-1	-1	-1	-1	-1	-1	-1	-1	-1	-1	-1	-1	-1	-1	-1	-1	-1	-1	-1	-1	-1	-1	-1	-1	-1	-1
tr|G1T1V0|G1T1V0_RABIT	1	1	0.000363566	2	2	0.000636281	4	6	0.00127875	3	3	0.000382759	3	3	0.000382202	2	2	0.000304682	14	29	0.00192755	3	6	0.0016989	11	19	0.00202343	18	38	0.00615897	16	33	0.00625397	12	23	0.00659109	10	10	0.00186068	17	22	0.00304739	11	12	0.00202536	11	51	0.0115305	9
tr|G1T1X0|G1T1X0_RABIT	-1	-1	-1	-1	-1	-1	-1	-1	-1	1	1	5.92143e-05	-1	-1	-1	-1	-1	-1	-1	-1	-1	-1	-1	-1	-1	-1	-1	-1	-1	-1	-1	-1	-1	-1	-1	-1	-1	-1	-1	-1	-1	-1	-1	-1	-1	-1	-1	-1	-1
tr|G1T1Y7|G1T1Y7_RABIT	-1	-1	-1	-1	-1	-1	-1	-1	-1	-1	-1	-1	-1	-1	-1	-1	-1	-1	-1	-1	-1	-1	-1	-1	-1	-1	-1	5	8	0.00166542	6	9	0.00219075	4	5	0.00184038	-1	-1	-1	-1	-1	-1	-1	-1	-1	-1	-1	-1	-1
tr|G1T229|G1T229_RABIT	-1	-1	-1	-1	-1	-1	-1	-1	-1	-1	-1	-1	-1	-1	-1	-1	-1	-1	-1	-1	-1	-1	-1	-1	1	1	2.56439e-05	1	1	3.90277e-05	1	1	4.56342e-05	-1	-1	-1	-1	-1	-1	3	5	0.000166772	3	4	0.000162566	-1	-1	-1	-1
tr|G1T2H0|G1T2H0_RABIT	-1	-1	-1	1	1	0.000387628	-1	-1	-1	-1	-1	-1	-1	-1	-1	-1	-1	-1	-1	-1	-1	-1	-1	-1	-1	-1	-1	-1	-1	-1	-1	-1	-1	-1	-1	-1	-1	-1	-1	-1	-1	-1	-1	-1	-1	-1	-1	-1	-1
tr|G1T2Z5|G1T2Z5_RABIT	-1	-1	-1	-1	-1	-1	-1	-1	-1	-1	-1	-1	-1	-1	-1	-1	-1	-1	-1	-1	-1	-1	-1	-1	-1	-1	-1	1	1	6.76118e-05	1	1	7.90569e-05	-1	-1	-1	-1	-1	-1	-1	-1	-1	-1	-1	-1	1	2	0.000188628	1
tr|G1T346|G1T346_RABIT	-1	-1	-1	-1	-1	-1	-1	-1	-1	-1	-1	-1	-1	-1	-1	-1	-1	-1	-1	-1	-1	-1	-1	-1	1	1	2.40462e-05	-1	-1	-1	-1	-1	-1	-1	-1	-1	-1	-1	-1	-1	-1	-1	-1	-1	-1	-1	-1	-1	-1
tr|G1T3E3|G1T3E3_RABIT	-1	-1	-1	-1	-1	-1	-1	-1	-1	-1	-1	-1	-1	-1	-1	-1	-1	-1	-1	-1	-1	-1	-1	-1	-1	-1	-1	1	1	0.000346701	-1	-1	-1	-1	-1	-1	-1	-1	-1	-1	-1	-1	-1	-1	-1	-1	-1	-1	-1
tr|G1T3Y8|G1T3Y8_RABIT	-1	-1	-1	-1	-1	-1	-1	-1	-1	-1	-1	-1	-1	-1	-1	-1	-1	-1	2	34	0.00240801	2	31	0.00935299	3	33	0.00374473	-1	-1	-1	-1	-1	-1	-1	-1	-1	-1	-1	-1	-1	-1	-1	-1	-1	-1	-1	-1	-1	-1
tr|G1T464|G1T464_RABIT	-1	-1	-1	-1	-1	-1	-1	-1	-1	-1	-1	-1	-1	-1	-1	-1	-1	-1	3	284	0.0168352	3	152	0.0383842	4	232	0.0220351	-1	-1	-1	-1	-1	-1	-1	-1	-1	-1	-1	-1	-1	-1	-1	-1	-1	-1	-1	-1	-1	-1
tr|G1T4A5|G1T4A5_RABIT	-1	-1	-1	-1	-1	-1	-1	-1	-1	2	2	0.000121501	1	2	0.000121324	-1	-1	-1	3	4	0.000126594	2	4	0.000539289	1	2	0.000101417	3	6	0.000463042	4	8	0.000721899	2	3	0.00040935	-1	-1	-1	-1	-1	-1	-1	-1	-1	3	9	0.00096887	5
tr|G1T4S1|G1T4S1_RABIT	-1	-1	-1	-1	-1	-1	-1	-1	-1	-1	-1	-1	-1	-1	-1	-1	-1	-1	-1	-1	-1	-1	-1	-1	-1	-1	-1	-1	-1	-1	-1	-1	-1	5	7	0.00252523	3	3	0.000702696	-1	-1	-1	-1	-1	-1	-1	-1	-1	-1
tr|G1T5Q9|G1T5Q9_RABIT	-1	-1	-1	-1	-1	-1	-1	-1	-1	-1	-1	-1	-1	-1	-1	-1	-1	-1	-1	-1	-1	-1	-1	-1	-1	-1	-1	4	4	0.000765332	-1	-1	-1	1	1	0.000338294	-1	-1	-1	-1	-1	-1	-1	-1	-1	-1	-1	-1	-1
tr|G1T6W7|G1T6W7_RABIT	-1	-1	-1	-1	-1	-1	-1	-1	-1	-1	-1	-1	-1	-1	-1	-1	-1	-1	-1	-1	-1	-1	-1	-1	-1	-1	-1	-1	-1	-1	-1	-1	-1	-1	-1	-1	-1	-1	-1	-1	-1	-1	-1	-1	-1	-1	-1	-1	-1
tr|G1T765|G1T765_RABIT	-1	-1	-1	-1	-1	-1	1	1	0.000358782	-1	-1	-1	-1	-1	-1	-1	-1	-1	-1	-1	-1	-1	-1	-1	-1	-1	-1	-1	-1	-1	-1	-1	-1	-1	-1	-1	-1	-1	-1	-1	-1	-1	-1	-1	-1	-1	-1	-1	-1
tr|G1T7W6|G1T7W6_RABIT	-1	-1	-1	-1	-1	-1	-1	-1	-1	-1	-1	-1	-1	-1	-1	-1	-1	-1	-1	-1	-1	-1	-1	-1	-1	-1	-1	1	2	0.000154996	-1	-1	-1	-1	-1	-1	-1	-1	-1	-1	-1	-1	-1	-1	-1	-1	-1	-1	-1
tr|G1T8M9|G1T8M9_RABIT	-1	-1	-1	-1	-1	-1	-1	-1	-1	-1	-1	-1	-1	-1	-1	-1	-1	-1	-1	-1	-1	-1	-1	-1	1	1	4.15899e-05	-1	-1	-1	-1	-1	-1	-1	-1	-1	-1	-1	-1	-1	-1	-1	-1	-1	-1	-1	-1	-1	-1
tr|G1T8Q6|G1T8Q6_RABIT	-1	-1	-1	-1	-1	-1	-1	-1	-1	-1	-1	-1	-1	-1	-1	-1	-1	-1	5	312	0.0159673	4	58	0.0126448	6	143	0.0117257	-1	-1	-1	-1	-1	-1	-1	-1	-1	-1	-1	-1	-1	-1	-1	-1	-1	-1	-1	-1	-1	-1
tr|G1T8T1|G1T8T1_RABIT	-1	-1	-1	-1	-1	-1	-1	-1	-1	-1	-1	-1	-1	-1	-1	-1	-1	-1	-1	-1	-1	-1	-1	-1	-1	-1	-1	3	5	0.00114991	-1	-1	-1	-1	-1	-1	-1	-1	-1	-1	-1	-1	-1	-1	-1	-1	-1	-1	-1
tr|G1T916|G1T916_RABIT	-1	-1	-1	-1	-1	-1	-1	-1	-1	-1	-1	-1	-1	-1	-1	-1	-1	-1	2	43	0.00991619	2	49	0.0481373	1	39	0.0144101	-1	-1	-1	-1	-1	-1	-1	-1	-1	-1	-1	-1	-1	-1	-1	-1	-1	-1	-1	-1	-1	-1
tr|G1T9M9|G1T9M9_RABIT	-1	-1	-1	-1	-1	-1	-1	-1	-1	-1	-1	-1	-1	-1	-1	-1	-1	-1	6	60	0.00350184	2	4	0.000994523	3	6	0.000561078	-1	-1	-1	-1	-1	-1	-1	-1	-1	-1	-1	-1	-1	-1	-1	-1	-1	-1	-1	-1	-1	2
tr|G1TA98|G1TA98_RABIT	-1	-1	-1	-1	-1	-1	-1	-1	-1	-1	-1	-1	-1	-1	-1	-1	-1	-1	-1	-1	-1	-1	-1	-1	-1	-1	-1	-1	-1	-1	-1	-1	-1	1	2	0.000985243	-1	-1	-1	-1	-1	-1	-1	-1	-1	-1	-1	-1	-1
tr|G1TAH7|G1TAH7_RABIT	-1	-1	-1	-1	-1	-1	-1	-1	-1	-1	-1	-1	-1	-1	-1	-1	-1	-1	-1	-1	-1	-1	-1	-1	-1	-1	-1	-1	-1	-1	-1	-1	-1	-1	-1	-1	-1	-1	-1	-1	-1	-1	-1	-1	-1	-1	-1	-1	-1
tr|G1TBL6|G1TBL6_RABIT	-1	-1	-1	-1	-1	-1	-1	-1	-1	-1	-1	-1	-1	-1	-1	-1	-1	-1	1	5	9.94737e-05	2	12	0.00101702	1	2	6.37522e-05	-1	-1	-1	-1	-1	-1	-1	-1	-1	-1	-1	-1	-1	-1	-1	-1	-1	-1	-1	-1	-1	-1
tr|G1TCZ9|G1TCZ9_RABIT	-1	-1	-1	-1	-1	-1	-1	-1	-1	1	1	0.00013419	-1	-1	-1	-1	-1	-1	-1	-1	-1	-1	-1	-1	-1	-1	-1	-1	-1	-1	-1	-1	-1	-1	-1	-1	-1	-1	-1	-1	-1	-1	-1	-1	-1	-1	-1	-1	-1
tr|G1TDI4|G1TDI4_RABIT	-1	-1	-1	-1	-1	-1	-1	-1	-1	-1	-1	-1	-1	-1	-1	-1	-1	-1	-1	-1	-1	-1	-1	-1	-1	-1	-1	-1	-1	-1	-1	-1	-1	-1	-1	-1	-1	-1	-1	2	3	0.0016085	1	1	0.000653305	-1	-1	-1	-1
tr|G1TDN6|G1TDN6_RABIT	-1	-1	-1	1	2	0.000615721	1	1	0.000206239	3	6	0.000740783	4	8	0.000986273	1	4	0.000589674	2	4	0.000257278	1	3	0.000822004	2	4	0.000412221	8	17	0.0026663	9	22	0.00403459	8	14	0.00388233	4	9	0.0016205	7	16	0.00214467	4	12	0.00195992	-1	-1	-1	-1
tr|G1TEM7|G1TEM7_RABIT	-1	-1	-1	-1	-1	-1	-1	-1	-1	1	1	0.000224758	-1	-1	-1	-1	-1	-1	-1	-1	-1	-1	-1	-1	-1	-1	-1	1	1	0.000285518	-1	-1	-1	-1	-1	-1	-1	-1	-1	-1	-1	-1	-1	-1	-1	-1	-1	-1	-1
tr|G1TET2|G1TET2_RABIT	-1	-1	-1	-1	-1	-1	-1	-1	-1	-1	-1	-1	-1	-1	-1	-1	-1	-1	-1	-1	-1	-1	-1	-1	-1	-1	-1	-1	-1	-1	-1	-1	-1	-1	-1	-1	-1	-1	-1	-1	-1	-1	-1	-1	-1	-1	-1	-1	-1
tr|G1TFW8|G1TFW8_RABIT	-1	-1	-1	-1	-1	-1	-1	-1	-1	11	17	0.00174314	14	20	0.00204777	9	10	0.00122432	10	18	0.000961523	3	7	0.00159292	3	4	0.000342353	10	19	0.0024749	9	18	0.00274153	6	10	0.00230308	28	56	0.00837412	33	69	0.00768127	27	61	0.00827428	4	6	0.00109021	2
tr|G1THZ6|G1THZ6_RABIT	-1	-1	-1	-1	-1	-1	-1	-1	-1	-1	-1	-1	-1	-1	-1	-1	-1	-1	-1	-1	-1	-1	-1	-1	-1	-1	-1	-1	-1	-1	-1	-1	-1	-1	-1	-1	2	8	0.00176455	2	8	0.00131361	2	6	0.00120045	-1	-1	-1	-1
tr|G1TIS5|G1TIS5_RABIT	-1	-1	-1	-1	-1	-1	-1	-1	-1	2	3	0.000629451	7	7	0.00146658	2	2	0.000501053	-1	-1	-1	4	9	0.00419079	1	1	0.000175134	6	13	0.00346501	-1	-1	-1	-1	-1	-1	2	2	0.000611982	-1	-1	-1	-1	-1	-1	-1	-1	-1	4
tr|G1TJC7|G1TJC7_RABIT	-1	-1	-1	-1	-1	-1	-1	-1	-1	-1	-1	-1	-1	-1	-1	-1	-1	-1	1	5	0.000794536	-1	-1	-1	2	26	0.00661978	-1	-1	-1	-1	-1	-1	-1	-1	-1	-1	-1	-1	-1	-1	-1	-1	-1	-1	-1	-1	-1	-1
tr|G1TKJ9|G1TKJ9_RABIT	-1	-1	-1	-1	-1	-1	-1	-1	-1	-1	-1	-1	-1	-1	-1	-1	-1	-1	1	1	0.00011893	-1	-1	-1	-1	-1	-1	-1	-1	-1	-1	-1	-1	-1	-1	-1	-1	-1	-1	-1	-1	-1	-1	-1	-1	-1	-1	-1	-1
tr|G1TKX3|G1TKX3_RABIT	-1	-1	-1	-1	-1	-1	-1	-1	-1	-1	-1	-1	-1	-1	-1	-1	-1	-1	2	2	0.000173089	-1	-1	-1	-1	-1	-1	1	1	0.000211035	1	1	0.000246759	-1	-1	-1	-1	-1	-1	3	3	0.000541075	-1	-1	-1	-1	-1	-1	-1
tr|G1TL06|G1TL06_RABIT	-1	-1	-1	-1	-1	-1	-1	-1	-1	-1	-1	-1	-1	-1	-1	-1	-1	-1	1	19	0.00178307	1	15	0.00599675	1	31	0.00466127	-1	-1	-1	-1	-1	-1	-1	-1	-1	-1	-1	-1	-1	-1	-1	-1	-1	-1	-1	-1	-1	-1
tr|G1TNB8|G1TNB8_RABIT	-1	-1	-1	-1	-1	-1	-1	-1	-1	-1	-1	-1	-1	-1	-1	-1	-1	-1	-1	-1	-1	-1	-1	-1	-1	-1	-1	-1	-1	-1	-1	-1	-1	-1	-1	-1	-1	-1	-1	-1	-1	-1	-1	-1	-1	-1	-1	-1	-1
tr|G1TPZ0|G1TPZ0_RABIT	-1	-1	-1	-1	-1	-1	-1	-1	-1	-1	-1	-1	-1	-1	-1	-1	-1	-1	1	1	0.000290922	-1	-1	-1	1	6	0.00279676	-1	-1	-1	-1	-1	-1	-1	-1	-1	-1	-1	-1	-1	-1	-1	-1	-1	-1	-1	-1	-1	-1
tr|G1TPZ1|G1TPZ1_RABIT	-1	-1	-1	-1	-1	-1	-1	-1	-1	-1	-1	-1	-1	-1	-1	-1	-1	-1	-1	-1	-1	-1	-1	-1	-1	-1	-1	-1	-1	-1	-1	-1	-1	-1	-1	-1	-1	-1	-1	-1	-1	-1	-1	-1	-1	-1	-1	-1	-1
tr|G1TRQ6|G1TRQ6_RABIT	-1	-1	-1	-1	-1	-1	-1	-1	-1	-1	-1	-1	-1	-1	-1	-1	-1	-1	1	137	0.0162424	1	51	0.0257578	1	49	0.00930792	-1	-1	-1	-1	-1	-1	-1	-1	-1	-1	-1	-1	-1	-1	-1	-1	-1	-1	-1	-1	-1	-1
tr|G1TRW8|G1TRW8_RABIT	-1	-1	-1	-1	-1	-1	2	2	0.00122493	4	11	0.00403315	3	7	0.00256281	4	8	0.00350231	6	16	0.00305615	3	12	0.00976441	4	8	0.00244834	3	8	0.00372616	5	10	0.00544614	5	9	0.00741172	10	18	0.0096248	11	20	0.00796127	9	17	0.00824551	4	19	0.0123447	-1
tr|G1TSX5|G1TSX5_RABIT	-1	-1	-1	-1	-1	-1	-1	-1	-1	-1	-1	-1	-1	-1	-1	-1	-1	-1	-1	-1	-1	1	7	0.0110568	-1	-1	-1	-1	-1	-1	-1	-1	-1	-1	-1	-1	-1	-1	-1	-1	-1	-1	-1	-1	-1	-1	-1	-1	-1
tr|G1TUC8|G1TUC8_RABIT	-1	-1	-1	-1	-1	-1	-1	-1	-1	-1	-1	-1	-1	-1	-1	-1	-1	-1	-1	-1	-1	-1	-1	-1	1	74	0.00599484	-1	-1	-1	-1	-1	-1	-1	-1	-1	-1	-1	-1	-1	-1	-1	-1	-1	-1	-1	-1	-1	-1
tr|G1TVS4|G1TVS4_RABIT	-1	-1	-1	-1	-1	-1	-1	-1	-1	4	6	0.000942814	4	6	0.000941442	3	3	0.000562871	-1	-1	-1	-1	-1	-1	-1	-1	-1	-1	-1	-1	-1	-1	-1	-1	-1	-1	5	9	0.00206246	4	8	0.00136479	4	7	0.00145509	-1	-1	-1	-1
tr|G1TVT0|G1TVT0_RABIT	-1	-1	-1	-1	-1	-1	-1	-1	-1	-1	-1	-1	-1	-1	-1	-1	-1	-1	1	1	5.78286e-05	-1	-1	-1	-1	-1	-1	-1	-1	-1	-1	-1	-1	-1	-1	-1	-1	-1	-1	-1	-1	-1	-1	-1	-1	-1	-1	-1	-1
tr|G1TWL0|G1TWL0_RABIT	-1	-1	-1	-1	-1	-1	-1	-1	-1	-1	-1	-1	-1	-1	-1	-1	-1	-1	-1	-1	-1	1	1	0.00045641	1	1	0.000171661	-1	-1	-1	-1	-1	-1	-1	-1	-1	-1	-1	-1	-1	-1	-1	-1	-1	-1	-1	-1	-1	-1
tr|G1TX67|G1TX67_RABIT	-1	-1	-1	-1	-1	-1	-1	-1	-1	-1	-1	-1	-1	-1	-1	-1	-1	-1	-1	-1	-1	-1	-1	-1	1	1	0.000167857	-1	-1	-1	-1	-1	-1	-1	-1	-1	-1	-1	-1	-1	-1	-1	-1	-1	-1	-1	-1	-1	-1
tr|G1TXB6|G1TXB6_RABIT	-1	-1	-1	-1	-1	-1	-1	-1	-1	-1	-1	-1	-1	-1	-1	-1	-1	-1	-1	-1	-1	-1	-1	-1	1	1	0.00047341	-1	-1	-1	-1	-1	-1	-1	-1	-1	-1	-1	-1	-1	-1	-1	-1	-1	-1	-1	-1	-1	-1
tr|G1TXI1|G1TXI1_RABIT	-1	-1	-1	-1	-1	-1	-1	-1	-1	-1	-1	-1	-1	-1	-1	-1	-1	-1	-1	-1	-1	-1	-1	-1	-1	-1	-1	-1	-1	-1	-1	-1	-1	-1	-1	-1	-1	-1	-1	-1	-1	-1	-1	-1	-1	-1	-1	-1	-1
tr|G1TXZ4|G1TXZ4_RABIT	-1	-1	-1	-1	-1	-1	-1	-1	-1	-1	-1	-1	-1	-1	-1	-1	-1	-1	1	3	0.000276058	-1	-1	-1	-1	-1	-1	-1	-1	-1	-1	-1	-1	-1	-1	-1	-1	-1	-1	-1	-1	-1	-1	-1	-1	-1	-1	-1	-1
tr|G1U031|G1U031_RABIT	-1	-1	-1	-1	-1	-1	-1	-1	-1	1	1	0.000147255	2	4	0.000588163	1	2	0.000351651	1	7	0.000536996	-1	-1	-1	1	1	0.000122914	-1	-1	-1	3	3	0.000656189	-1	-1	-1	-1	-1	-1	-1	-1	-1	-1	-1	-1	-1	-1	-1	-1
tr|G1U0S9|G1U0S9_RABIT	-1	-1	-1	-1	-1	-1	-1	-1	-1	-1	-1	-1	-1	-1	-1	-1	-1	-1	1	2	0.000199577	-1	-1	-1	-1	-1	-1	-1	-1	-1	-1	-1	-1	-1	-1	-1	-1	-1	-1	-1	-1	-1	-1	-1	-1	-1	-1	-1	-1
tr|G1U155|G1U155_RABIT	-1	-1	-1	-1	-1	-1	-1	-1	-1	3	5	0.00288082	-1	-1	-1	2	3	0.00206386	2	13	0.00390205	-1	-1	-1	-1	-1	-1	2	4	0.0029277	-1	-1	-1	-1	-1	-1	-1	-1	-1	-1	-1	-1	-1	-1	-1	-1	-1	-1	-1
tr|G1U2Q4|G1U2Q4_RABIT	-1	-1	-1	-1	-1	-1	1	1	0.000932834	5	6	0.00335062	4	7	0.00390336	2	4	0.00266714	3	10	0.00290922	1	1	0.00123933	2	5	0.00233063	-1	-1	-1	-1	-1	-1	-1	-1	-1	-1	-1	-1	-1	-1	-1	-1	-1	-1	-1	-1	-1	-1
tr|G1U466|G1U466_RABIT	-1	-1	-1	-1	-1	-1	-1	-1	-1	-1	-1	-1	-1	-1	-1	-1	-1	-1	1	7	0.000587005	-1	-1	-1	1	1	0.00013436	3	3	0.000613453	-1	-1	-1	-1	-1	-1	-1	-1	-1	-1	-1	-1	-1	-1	-1	-1	-1	-1	-1
tr|G1U4T5|G1U4T5_RABIT	-1	-1	-1	-1	-1	-1	-1	-1	-1	-1	-1	-1	-1	-1	-1	-1	-1	-1	-1	-1	-1	-1	-1	-1	-1	-1	-1	-1	-1	-1	-1	-1	-1	-1	-1	-1	-1	-1	-1	-1	-1	-1	-1	-1	-1	-1	-1	-1	-1
tr|G1U754|G1U754_RABIT	-1	-1	-1	1	1	0.000330332	3	5	0.00110646	5	7	0.00092733	5	7	0.00092598	3	5	0.000790895	-1	-1	-1	-1	-1	-1	-1	-1	-1	2	3	0.000504867	3	4	0.000787107	-1	-1	-1	-1	-1	-1	-1	-1	-1	-1	-1	-1	5	7	0.00164327	-1
tr|G1U758|G1U758_RABIT	-1	-1	-1	-1	-1	-1	-1	-1	-1	-1	-1	-1	-1	-1	-1	-1	-1	-1	3	20	0.0017036	-1	-1	-1	3	7	0.00095535	3	7	0.00145396	3	6	0.00145721	3	6	0.00220348	-1	-1	-1	-1	-1	-1	-1	-1	-1	3	10	0.0028974	2
tr|G1U7L4|G1U7L4_RABIT	-1	-1	-1	-1	-1	-1	-1	-1	-1	3	6	0.000665008	3	5	0.000553367	3	4	0.000529356	-1	-1	-1	-1	-1	-1	-1	-1	-1	-1	-1	-1	-1	-1	-1	2	2	0.000497886	-1	-1	-1	5	6	0.000721983	4	5	0.000733098	-1	-1	-1	-1
tr|G1U9I8|G1U9I8_RABIT	2	2	0.000677149	4	5	0.00148136	4	7	0.00138933	6	8	0.00095053	5	9	0.00106779	6	9	0.00127682	6	16	0.000990374	4	15	0.0039553	5	16	0.00158681	6	14	0.00211312	8	17	0.00300028	6	11	0.00293557	9	23	0.00398539	11	28	0.00361189	9	23	0.0036151	9	34	0.00715861	6
tr|G1U9S2|G1U9S2_RABIT	23	71	0.0241574	16	99	0.0294756	25	83	0.0165547	34	139	0.0165969	31	143	0.0170497	28	124	0.0176786	21	98	0.00609597	7	29	0.00768465	16	65	0.00647824	22	73	0.0110728	20	61	0.0108188	15	49	0.0131412	38	202	0.0351749	44	254	0.0329266	42	241	0.0380669	22	140	0.0296221	8
tr|G1U9S7|G1U9S7_RABIT	-1	-1	-1	-1	-1	-1	-1	-1	-1	-1	-1	-1	-1	-1	-1	-1	-1	-1	1	1	6.80214e-05	1	1	0.000289771	1	1	0.000108986	-1	-1	-1	-1	-1	-1	-1	-1	-1	-1	-1	-1	-1	-1	-1	-1	-1	-1	-1	-1	-1	-1
tr|G1U9T1|G1U9T1_RABIT	-1	-1	-1	-1	-1	-1	-1	-1	-1	-1	-1	-1	-1	-1	-1	-1	-1	-1	2	8	0.000557199	2	9	0.00267038	2	9	0.00100436	-1	-1	-1	-1	-1	-1	-1	-1	-1	-1	-1	-1	-1	-1	-1	-1	-1	-1	-1	-1	-1	-1
tr|Q07298|Q07298_RABIT	-1	-1	-1	-1	-1	-1	-1	-1	-1	2	2	0.000351558	1	1	0.000175523	-1	-1	-1	-1	-1	-1	-1	-1	-1	-1	-1	-1	-1	-1	-1	-1	-1	-1	-1	-1	-1	-1	-1	-1	-1	-1	-1	-1	-1	-1	-1	-1	-1	-1
tr|U3KN85|U3KN85_RABIT	-1	-1	-1	-1	-1	-1	-1	-1	-1	-1	-1	-1	-1	-1	-1	-1	-1	-1	6	80	0.00690774	3	26	0.00956377	3	18	0.00249027	-1	-1	-1	-1	-1	-1	-1	-1	-1	-1	-1	-1	-1	-1	-1	-1	-1	-1	-1	-1	-1	-1
tr|U3KPE7|U3KPE7_RABIT	-1	-1	-1	-1	-1	-1	-1	-1	-1	-1	-1	-1	-1	-1	-1	-1	-1	-1	1	158	0.0169279	1	1	0.00045641	1	85	0.0145912	-1	-1	-1	-1	-1	-1	-1	-1	-1	-1	-1	-1	-1	-1	-1	-1	-1	-1	-1	-1	-1	-1
Legend:
Saliva was collected from ticks that fed on rabbits for 24, 48, 72, 96, and 120 h, ticks that were engorged but not detached (BD) and ticks that were engorged and detached (SD).
Column A provides the accession number for each protein from Uniprot database.
Column B - BL provides the Peptide Count, Spectral Count, and NSAF values in tandem for each indiviudal run per time point
A value of (-1) represents that peptides were not detected.
A positive values represents that peptides were detected.
[truncated: 14 more columns]
