# Supplementary material for: Ixodes scapularis Tick Saliva Proteins Sequentially Secreted Every 24 h during Blood Feeding
Source: PLoS Negl Trop Dis. 2016 Jan 11;10(1):e0004323. doi: 10.1371/journal.pntd.0004323 (PMC4709002; doi:10.1371/journal.pntd.0004323)
Supplement: S3 Table — Z- score of each functional class is represented in separate tabs. (XLS) [file pntd.0004323.s003.xls]

## Sheet: Metalloprotease
Standardized NSAF values by Z-scores of Ixodes scapularis metalloproteases
	Raw NSAF values											NSAF values as % total per time point											Z- scores
	Feeding Time Point											Feeding Time Point											Feeding Time Point
Accession #	24h	48h	72h	96h	120h	BD	SD	Merops Family	NCBI Annotation		Accession #	24h	48h	72h	96h	120h	BD	SD	Mean	Standard deviation		Accession #	24h	48h	72h	96h	120h	BD	SD
EEC19963.1	0.00194418	0.00578795	0.000789146	0.00631458	0.00136266	0	0	M12	metalloprotease		EEC19963.1	36.722	19.2654	23.4752	12.7244	5.40362	0	0	13.9415	13.548		EEC19963.1	1.68146	0.392962	0.703697	-0.0898398	-0.630194	-1.02904	-1.02904
JAA68346.1	0.000929172	0.00209803	0	0.00380869	0.00242718	0	0	M12	salivary gland metalloprotease		JAA68346.1	17.5504	6.98337	0	7.6748	9.62496	0	0	5.97621	6.5615		JAA68346.1	1.76395	0.153494	-0.910801	0.258872	0.556085	-0.910801	-0.910801
JAA73295.1	0.00242097	0.00335562	0	0.00407737	0	0	0	M12	metalloprotease		JAA73295.1	45.7276	11.1693	0	8.21621	0	0	0	9.30188	16.7213		JAA73295.1	2.17841	0.111678	-0.556291	-0.0649273	-0.556291	-0.556291	-0.556291
AAM93652.1	0	0.00345995	0.00114468	0.00579411	0.00747931	0	0.000766243	M12	metalloprotease		AAM93652.1	0	11.5165	34.0515	11.6756	29.6591	0	8.35892	13.6088	13.4263		AAM93652.1	-1.01359	-0.155833	1.52259	-0.143989	1.19544	-1.01359	-0.391015
AAP22067.1	0	0.00224658	0.000946278	0.00468549	0	0	0.000480456	M12	metalloprotease		AAP22067.1	0	7.47781	28.1495	9.4416	0	0	5.24129	7.18717	10.0278		AAP22067.1	-0.716726	0.0289833	2.09042	0.224818	-0.716726	-0.716726	-0.194049
AAT92201.1	0	0.0019576	0	0.00385711	0.00375585	0	0.000775587	M12	metalloprotease		AAT92201.1	0	6.51593	0	7.77236	14.8938	0	8.46086	5.37756	5.68406		AAT92201.1	-0.946079	0.200273	-0.946079	0.421318	1.6742	-0.946079	0.542447
EEC19964.1	0	0.00148666	0	0.0033148	0.00523458	0	0	M12	metalloprotease		EEC19964.1	0	4.94841	0	6.67956	20.7577	0	0	4.62652	7.63928		EEC19964.1	-0.605623	0.0421353	-0.605623	0.268748	2.11161	-0.605623	-0.605623
EEC12993.1	0	0.00167584	0	0.00327086	0	0	0.000458423	M12	metalloprotease		EEC12993.1	0	5.57807	0	6.59103	0	0	5.00092	2.45286	3.09435		EEC12993.1	-0.792689	1.00997	-0.792689	1.33733	-0.792689	-0.792689	0.823455
AAY66737.1	0	0.00146576	0	0.00259307	0	0	0	M2	angiotensin-I converting enzyme		AAY66737.1	0	4.87882	0	5.22523	0	0	0	1.44343	2.46716		AAY66737.1	-0.585059	1.39244	-0.585059	1.53285	-0.585059	-0.585059	-0.585059
EEC15206.1	0	0.00372321	0	0.00343554	0	0	0.00202436	M28	carboxypeptidase Q		EEC15206.1	0	12.3928	0	6.92286	0	0	22.0837	5.91419	8.60574		EEC15206.1	-0.687238	0.752827	-0.687238	0.117209	-0.687238	-0.687238	1.87892
EEC12990.1	0	0.00126899	0	0.0021763	0.00064463	0	0	M12	metalloprotease		EEC12990.1	0	4.22389	0	4.3854	2.55627	0	0	1.59508	2.07354		EEC12990.1	-0.769253	1.26778	-0.769253	1.34568	0.463551	-0.769253	-0.769253
JAA65281.1	0	0.000439416	0.000481511	0.00157083	0	0	0	M12	metalloprotease		JAA65281.1	0	1.46261	14.3238	3.16533	0	0	0	2.70739	5.26023		JAA65281.1	-0.514691	-0.236641	2.20835	0.0870569	-0.514691	-0.514691	-0.514691
JAA68328.1	0	0.000909755	0	0	0	0	0	M12	metalloprotease		JAA68328.1	0	3.02815	0	0	0	0	0	0.432593	1.14453		JAA68328.1	-0.377964	2.26779	-0.377964	-0.377964	-0.377964	-0.377964	-0.377964
AEO35462.1	0	0.000167926	0	0	0	0	0	M12	meprin A		AEO35462.1	0	0.558946	0	0	0	0	0	0.0798494	0.211262		AEO35462.1	-0.377964	2.26779	-0.377964	-0.377964	-0.377964	-0.377964	-0.377964
JAA68349.1	0	0	0	0.0027682	0.0024491	0	0.000546725	M12	metalloprotease		JAA68349.1	0	0	0	5.57812	9.71187	0	5.96421	3.03632	4.00985		JAA68349.1	-0.757215	-0.757215	-0.757215	0.633891	1.66479	-0.757215	0.730177
EEC12992.1	0	0	0	0.000758859	0	0	0	M12	metalloprotease		EEC12992.1	0	0	0	1.52916	0	0	0	0.218451	0.577967		EEC12992.1	-0.377964	-0.377964	-0.377964	2.26779	-0.377964	-0.377964	-0.377964
JAA65531.1	0	0	0	0.00120016	0	0	0	M2	angiotensin converting enzyme		JAA65531.1	0	0	0	2.41841	0	0	0	0.345487	0.914072		JAA65531.1	-0.377964	-0.377964	-0.377964	2.26779	-0.377964	-0.377964	-0.377964
EEC05706.1	0	0	0	0	0.00134036	0.00375303	0.000605252	M20	aminoacylase		EEC05706.1	0	0	0	0	5.3152	100	6.60268	15.9883	37.1539		EEC05706.1	-0.430325	-0.430325	-0.430325	-0.430325	-0.287266	2.26118	-0.252614
EEC06447.1	0	0	0	0	0	0	0.000623671	M20	CNDP dipeptidase		EEC06447.1	0	0	0	0	0	0	6.80361	0.971945	2.57152		EEC06447.1	-0.377964	-0.377964	-0.377964	-0.377964	-0.377964	-0.377964	2.26779
JAA70541.1	0	0	0	0	0.000523886	0	0	M12	metalloprotease		JAA70541.1	0	0	0	0	2.07747	0	0	0.296781	0.785209		JAA70541.1	-0.377964	-0.377964	-0.377964	-0.377964	2.26779	-0.377964	-0.377964
JAB78055.1	0	0	0	0	0	0	0.000809579	M20	M20 domain-containing peptidase		JAB78055.1	0	0	0	0	0	0	8.83167	1.26167	3.33806		JAB78055.1	-0.377964	-0.377964	-0.377964	-0.377964	-0.377964	-0.377964	2.26779
JAB80146.1	0	0	0	0	0	0	0.000582101	M20	M20 domain-containing peptidase		JAB80146.1	0	0	0	0	0	0	6.35012	0.907161	2.40012		JAB80146.1	-0.377964	-0.377964	-0.377964	-0.377964	-0.377964	-0.377964	2.26779
EEC05511.1	0	0	0	0	0	0	0.000519562	M13	GluZincin superfamily,		EEC05511.1	0	0	0	0	0	0	5.66789	0.809698	2.14226		EEC05511.1	-0.377964	-0.377964	-0.377964	-0.377964	-0.377964	-0.377964	2.26779
EEC16244.1	0	0	0	0	0	0	0.000438718	M49	dipeptidyl peptidase III		EEC16244.1	0	0	0	0	0	0	4.78596	0.683709	1.80892		EEC16244.1	-0.377964	-0.377964	-0.377964	-0.377964	-0.377964	-0.377964	2.26779
JAB72088.1	0	0	0	0	0	0	0.000249808	M28	glutamate carboxypeptidase		JAB72088.1	0	0	0	0	0	0	2.72515	0.389307	1.03001		JAB72088.1	-0.377964	-0.377964	-0.377964	-0.377964	-0.377964	-0.377964	2.26779
EEC03480.1	0	0	0	0	0	0	0.000286282	M17	aminopeptidase		EEC03480.1	0	0	0	0	0	0	3.12305	0.44615	1.1804		EEC03480.1	-0.377964	-0.377964	-0.377964	-0.377964	-0.377964	-0.377964	2.26779
total	0.00529432	0.0300433	0.00336161	0.049626	0.0252176	0.00375303	0.00916677				total (%)	100	100	100	100	100	100	100
Legend:
Feeding time points represent saliva collected from ticks that fed on rabbits for 24, 48, 72, 96, and 120 h, ticks that were engorged but not detached (BD) and ticks that were engorged and detached (SD)
Column A,L, and W represents the accession number of identifed protein from NCBI database.
Column B - H represents the Raw NSAF values
Column I represents Merops Family identification
Column J represents the annotation from NCBI database for each protein.
Column M - S represents NSAF values as % total per time point.
Column T represents the mean of the NSAF values as % total per time point per row.
Column U represents the standard deviation of the NSAF values as % total per time point per row.
Column X- AD represents the Z-score values

## Sheet: Protease inhibitors
Standardized NSAF values by Z-scores of Ixodes scapularis protease inhibitors
		Raw NSAF values												NSAF values as % total per time point												Z- scores
		Feeding Time Point												Feeding Time Point												Feeding Time Point
Classification	Accession #	24h	48h	72h	96h	120h	BD	SD	Merops Family	NCBI Annotation		Classification	Accession #	24h	48h	72h	96h	120h	BD	SD	Mean	Standard deviation		Classification	Accession #	24h	48h	72h	96h	120h	BD	SD
Serpin	EEC09656.1	0.00909152	0.00884112	0.00743221	0.00969872	0.0151799	0.0140759	0.00498949	I4	serpin 4		Serpin	EEC09656.1	39.0463	31.2228	39.7987	28.4615	42.2534	37.9401	37.3009	36.5748	4.92626		Serpin	EEC09656.1	0.501707	-1.08642	0.654424	-1.64695	1.15271	0.27714	0.147387
	EEC14235.1	0.00117701	0.00166694	0.00119677	0.00435535	0.00225848	0.0048312	0.0014445	I4	serpin 2			EEC14235.1	5.05505	5.88688	6.40857	12.781	6.2865	13.0219	10.7989	8.60556	3.46295			EEC14235.1	-1.02528	-0.785076	-0.634428	1.20576	-0.669678	1.27533	0.633381
	EEC19556.1	0.00569582	0.00400998	0.0016772	0.00261927	0.00229502	0.00301545	0.00127863	I4	secreted salivary gland peptide			EEC19556.1	24.4625	14.1614	8.98123	7.6864	6.38821	8.12779	9.55893	11.3381	6.286			EEC19556.1	2.08788	0.449151	-0.374934	-0.58092	-0.787442	-0.510702	-0.283031
	EEC19558.1	0.0035396	0.00384626	0.00233663	0.00410016	0.00677768	0.00627501	0.00206859	I4	serpin 4			EEC19558.1	15.2019	13.5832	12.5124	12.0322	18.8657	16.9136	15.4646	14.9391	2.44403			EEC19558.1	0.107546	-0.554764	-0.9929	-1.18939	1.60663	0.807879	0.214999
	EEC08061.1	0.00186257	0.00330795	0.00367237	0.00403244	0	0.00408969	0.00045743	I4	serpin 2			EEC08061.1	7.99939	11.6822	19.6651	11.8334	0	11.0233	3.41969	9.37473	6.39295			EEC08061.1	-0.215133	0.360936	1.60965	0.384598	-1.46642	0.25787	-0.9315
	JAA72989.1	0.00131574	0.00104978	0	0.00183989	0	0.00233742	0.000207871	I4	serpin 2			JAA72989.1	5.65086	3.70734	0	5.39926	0	6.30025	1.55402	3.23025	2.70479			JAA72989.1	0.894937	0.176388	-1.19427	0.801918	-1.19427	1.13502	-0.619727
	JAA73759.1	0.000601646	0.000713745	0	0.00109865	0	0.00247575	0.00145115	I4	serpin 1			JAA73759.1	2.58396	2.52062	0	3.22406	0	6.6731	10.8486	3.69291	3.87696			JAA73759.1	-0.286038	-0.302373	-0.952527	-0.120932	-0.952527	0.768692	1.8457
	JAA71155.1	0	0.00431285	0.00235934	0.0036985	0.00717243	0	0	I4	serpin 4			JAA71155.1	0	15.231	12.634	10.8535	19.9645	0	0	8.3833	8.32693			JAA71155.1	-1.00677	0.82236	0.51048	0.296648	1.39082	-1.00677	-1.00677
	EEC05896.1	0	0.000567593	0	0.00121536	0	0	0.000400016	I4	serine protease inhibitor			EEC05896.1	0	2.00448	0	3.56653	0	0	2.99048	1.22307	1.59216			EEC05896.1	-0.768185	0.490788	-0.768185	1.47188	-0.768185	-0.768185	1.11007
	JAA72940.1	0	0	0	0.00141831	0.00224236	0	0.000632527	I4	serpin 2			JAA72940.1	0	0	0	4.16213	6.24164	0	4.7287	2.16178	2.76673			JAA72940.1	-0.781348	-0.781348	-0.781348	0.722998	1.47461	-0.781348	0.92778
	EEC19559.1	0	0	0	0	0	0	0.000446127	I4	serpin 1			EEC19559.1	0	0	0	0	0	0	3.33519	0.476456	1.26059			EEC19559.1	-0.377964	-0.377964	-0.377964	-0.377964	-0.377964	-0.377964	2.26779
	total	0.0232839	0.0283162	0.0186745	0.0340766	0.0359258	0.0371005	0.0133763
TIL	EEC15680.1	0.0356501	0.0150635	0.0110986	0.0131268	0.00353444	0.0416612	0.00818554	I8	secreted cysteine rich protein		TIL	EEC15680.1	26.6104	23.4544	26.7501	40.607	24.2646	100	31.2229	38.9871	27.527		TIL	EEC15680.1	-0.449617	-0.564269	-0.444544	0.0588491	-0.534836	2.21647	-0.282056
	EEC15678.1	0.0312337	0.0195446	0.012415	0.00820567	0.0110318	0	0.00627054	I8	secreted cysteine rich protein			EEC15678.1	23.3139	30.4318	29.923	25.3838	75.7354	0	23.9183	29.8152	22.7108			EEC15678.1	-0.286262	0.027151	0.00474946	-0.195124	2.02196	-1.31282	-0.259649
	EEC15679.1	0.0434005	0.0148047	0.0123447	0.00820567	0	0	0.00606905	I8	secreted cysteine rich protein			EEC15679.1	32.3957	23.0515	29.7536	25.3838	0	0	23.1498	19.1049	13.487			EEC15679.1	0.98545	0.292625	0.789553	0.465548	-1.41654	-1.41654	0.299909
	EEC15674.1	0.00345245	0.00219098	0.00136864	0.00186212	0	0	0.000744712	I8	secreted cysteine rich protein			EEC15674.1	2.57703	3.41145	3.29872	5.76037	0	0	2.84063	2.55546	2.02892			EEC15674.1	0.0106333	0.421894	0.366336	1.57961	-1.25951	-1.25951	0.140553
	JAA66022.1	0.00680835	0.000914014	0.00362627	0	0	0	0	I8	secreted cysteine rich protein			JAA66022.1	5.08198	1.42316	8.74014	0	0	0	0	2.1779	3.44091			JAA66022.1	0.843987	-0.219343	1.90712	-0.632942	-0.632942	-0.632942	-0.632942
	EEC15677.1	0.0134251	0.00849647	0	0.000926186	0	0	0	I8	secreted protein, putative			EEC15677.1	10.0209	13.2293	0	2.8651	0	0	0	3.73077	5.57095			EEC15677.1	1.1291	1.70502	-0.669682	-0.155389	-0.669682	-0.669682	-0.669682
	EEC02489.1	0	0.000618937	0	0	0	0	0	I8	Inducible metalloproteinase			EEC02489.1	0	0.963711	0	0	0	0	0	0.137673	0.364248			EEC02489.1	-0.377964	2.26779	-0.377964	-0.377964	-0.377964	-0.377964	-0.377964
	EEC20584.1	0	0.000614856	0	0	0	0	0	I8	secreted protein, putative			EEC20584.1	0	0.957356	0	0	0	0	0	0.136765	0.361847			EEC20584.1	-0.377964	2.26779	-0.377964	-0.377964	-0.377964	-0.377964	-0.377964
	EEC06487.1	0	0.00119607	0	0	0	0	0	I8	secreted cysteine rich protein			EEC06487.1	0	1.86233	0	0	0	0	0	0.266047	0.703893			EEC06487.1	-0.377964	2.26779	-0.377964	-0.377964	-0.377964	-0.377964	-0.377964
	JAA72967.1	0	0.00078026	0	0	0	0	0	I8	von Willebrand factor, putative			JAA72967.1	0	1.2149	0	0	0	0	0	0.173557	0.459188			JAA72967.1	-0.377964	2.26779	-0.377964	-0.377964	-0.377964	-0.377964	-0.377964
	JAA72280.1	0	0	0.000636618	0	0	0	0	I8	secreted cysteine rich protein			JAA72280.1	0	0	1.53439	0	0	0	0	0.219199	0.579946			JAA72280.1	-0.377964	-0.377964	2.26779	-0.377964	-0.377964	-0.377964	-0.377964
	JAA70915.1	0	0	0	0	0	0	0.00336565	I8	secreted cysteine rich protein			JAA70915.1	0	0	0	0	0	0	12.8379	1.83399	4.85228			JAA70915.1	-0.377964	-0.377964	-0.377964	-0.377964	-0.377964	-0.377964	2.26779
	EEC04427.1	0	0	0	0	0	0	0.00158096	I8	secreted cysteine rich protein			EEC04427.1	0	0	0	0	0	0	6.03042	0.861488	2.27928			EEC04427.1	-0.377964	-0.377964	-0.377964	-0.377964	-0.377964	-0.377964	2.26779
	total	0.13397	0.0642244	0.0414899	0.0323265	0.0145662	0.0416612	0.0262165
Cystatin	EEC07262.1	0.0243755	0.0103097	0.012237	0.00414163	0.00628899	0.00481198	0	I25	secreted cystatin		Cystatin	EEC07262.1	46.5341	41.931	50.6862	27.3341	69.5728	19.3867	0	36.4921	22.8559		Cystatin	EEC07262.1	0.439358	0.237964	0.621024	-0.400683	1.44735	-0.748403	-1.59661
	EEC07264.1	0.0151677	0.0084606	0.00489386	0.00536108	0	0.00432835	0	I25	secreted cystatin			EEC07264.1	28.956	34.4106	20.2705	35.3823	0	17.4382	0	19.4939	14.8847			EEC07264.1	0.635687	1.00214	0.0521734	1.06742	-1.30966	-0.138109	-1.30966
	AAY66685.1	0.00832701	0.00581694	0.00415766	0.00564916	0	0.00904135	0.00362629	I25	secreted cystatin			AAY66685.1	15.8967	23.6584	17.2212	37.2836	0	36.4261	100	32.9266	32.2408			AAY66685.1	-0.528209	-0.287467	-0.487128	0.13514	-1.02127	0.108544	2.08039
	JAB78041.1	0.0045118	0	0.00285417	0	0.00275045	0.00663939	0	I25	secreted cystatin			JAB78041.1	8.61326	0	11.8221	0	30.4272	26.749	0	11.0874	12.8761			JAB78041.1	-0.192147	-0.86108	0.0570598	-0.86108	1.50199	1.21633	-0.86108
	total	0.052382	0.0245872	0.0241427	0.0151519	0.00903944	0.0248211	0.00362629
α-2-macroglobulin	ACJ26770.1	0.00333897	0.00533231	0.00235143	0.00656298	0.00249572	0.00425958	0.00297868	I39	alpha-2-macroglobulin		A2M	ACJ26770.1	20.8759	17.5306	71.4242	19.8203	40.9855	34.454	21.2125	32.329	19.3136		A2M	ACJ26770.1	-0.593006	-0.766214	2.02423	-0.647664	0.448209	0.110025	-0.575579
	JAB70612.1	0.000698188	0.00148009	0.000281037	0.00143182	0	0	0.000530076	I39	alpha-2-macroglobulin			JAB70612.1	4.36521	4.86599	8.53643	4.32412	0	0	3.77491	3.69524	2.9712			JAB70612.1	0.225488	0.394034	1.62937	0.211661	-1.24369	-1.24369	0.0268154
	EEC10094.1	0.00568033	0.0049881	0	0.00534974	0.00253512	0.00810351	0.00192246	I39	alpha-2-macroglobulin			EEC10094.1	35.5145	16.399	0	16.1563	41.6326	65.546	13.6907	26.9913	22.0171			EEC10094.1	0.387119	-0.481095	-1.22593	-0.492119	0.664997	1.75113	-0.604103
	EEC20000.1	0.00371297	0.00515159	0	0.00646316	0	0	0.00286461	I39	alpha-2-macroglobulin			EEC20000.1	23.2142	16.9365	0	19.5188	0	0	20.4002	11.4385	10.8552			EEC20000.1	1.08479	0.506482	-1.05373	0.744367	-1.05373	-1.05373	0.825561
	EEC10096.1	0.00256392	0.00267896	0.00065974	0.00347482	0.00105843	0	0.00140321	I39	alpha-2-macroglobulin			EEC10096.1	16.0301	8.80741	20.0394	10.494	17.3819	0	9.99291	11.8208	6.70948			EEC10096.1	0.627364	-0.449126	1.22492	-0.197752	0.828836	-1.76181	-0.272436
	AAM93645.1	0	0.00726752	0	0.0077981	0	0	0.00434304	I39	alpha-2-macroglobulin			AAM93645.1	0	23.8929	0	23.5504	0	0	30.9287	11.196	14.1694			AAM93645.1	-0.790156	0.896081	-0.790156	0.871908	-0.790156	-0.790156	1.39263
	EEC11332.1	0	0.00050908	0	0.000766541	0	0	0	I39	alpha-2-macroglobulin			EEC11332.1	0	1.67367	0	2.31496	0	0	0	0.569804	0.990578			EEC11332.1	-0.575224	1.11436	-0.575224	1.76176	-0.575224	-0.575224	-0.575224
	EEC10093.1	0	0.00300942	0	0	0	0	0	I39	alpha-macroglobulin			EEC10093.1	0	9.89387	0	0	0	0	0	1.41341	3.73953			EEC10093.1	-0.377964	2.26779	-0.377964	-0.377964	-0.377964	-0.377964	-0.377964
	EEC11330.1	0	0	0	0.00126528	0	0	0	I39	alpha-macroglobulin			EEC11330.1	0	0	0	3.82115	0	0	0	0.545878	1.44426			EEC11330.1	-0.377964	-0.377964	-0.377964	2.26779	-0.377964	-0.377964	-0.377964
	total	0.0159944	0.0304171	0.00329221	0.0331124	0.00608927	0.0123631	0.0140421
Legend:
Feeding time points represent saliva collected from ticks that fed on rabbits for 24, 48, 72, 96, and 120 h, ticks that were engorged but not detached (BD) and ticks that were engorged and detached (SD)
Column A,M, and Y represents the protease inhibitor classification
Column B, N, and Z represents the accession number of identifed protein from NCBI database.
Column C - I represents the Raw NSAF values
Column J represents Merops Family identification
Column K represents the annotation from NCBI database for each protein.
Column O - U represents NSAF values as % total per time point.
Column V represents the mean of the NSAF values as % total per time point per row.
Column W represents the standard deviation of the NSAF values as % total per time point per row.
Column AA - AG represents the Z-score values

## Sheet: Lipocalin
Standardized NSAF values by Z-scores of Ixodes scapularis lipocalins
	Raw NSAF values										NSAF values as % total per time point											Z- scores
	Feeding Time Point										Feeding Time Point											Feeding Time Point
Accession #	24h	48h	72h	96h	120h	BD	SD	NCBI Annotation		Accession #	24h	48h	72h	96h	120h	BD	SD	Mean	Standard deviation		Accession #	24h	48h	72h	96h	120h	BD	SD
AAM93664.1	0.00180887	0	0	0	0	0	0	tick histamine binding protein		AAM93664.1	60.8536	0	0	0	0	0	0	8.69337	23.0005		AAM93664.1	2.26779	-0.377964	-0.377964	-0.377964	-0.377964	-0.377964	-0.377964
EEC03622.1	0.00116362	0	0	0	0.00144109	0	0	tick histamine binding protein		EEC03622.1	39.1464	0	0	0	2.83731	0	0	5.99767	14.6554		EEC03622.1	2.26188	-0.409246	-0.409246	-0.409246	-0.215644	-0.409246	-0.409246
AAY66819.1	0	0.000618122	0.00163361	0	0.00440269	0	0	tick histamine binding protein		AAY66819.1	0	100	23.2166	0	8.6683	0	0	18.8407	36.8088		AAY66819.1	-0.511853	2.20489	0.118882	-0.511853	-0.276358	-0.511853	-0.511853
EEC07234.1	0	0	0.0036912	0.0023321	0.00708581	0	0	tick histamine binding protein		EEC07234.1	0	0	52.4586	45.0073	13.951	0	0	15.9167	23.0897		EEC07234.1	-0.689342	-0.689342	1.58261	1.2599	-0.0851333	-0.689342	-0.689342
JAA73346.1	0	0	0.00171159	0.0010525	0	0	0	lipocalin		JAA73346.1	0	0	24.3248	20.3123	0	0	0	6.37673	10.9518		JAA73346.1	-0.582256	-0.582256	1.63883	1.27245	-0.582256	-0.582256	-0.582256
EEC19436.1	0	0	0	0.00179699	0.0145799	0	0.00139727	tick histamine binding protein		EEC19436.1	0	0	0	34.6803	28.7058	0	6.15348	9.93423	15.1316		EEC19436.1	-0.656522	-0.656522	-0.656522	1.63539	1.24056	-0.656522	-0.249858
EEC18282.1	0	0	0	0	0.00263099	0	0.00125312	tick histamine binding protein		EEC18282.1	0	0	0	0	5.18006	0	5.51864	1.52839	2.61204		EEC18282.1	-0.58513	-0.58513	-0.58513	-0.58513	1.39801	-0.58513	1.52764
EEC06937.1	0	0	0	0	0.00327186	0	0.00117316	tick histamine binding protein		EEC06937.1	0	0	0	0	6.44184	0	5.16653	1.65834	2.85598		EEC06937.1	-0.580655	-0.580655	-0.580655	-0.580655	1.67491	-0.580655	1.22837
AAK97816.1	0	0	0	0	0.00735777	0	0	tick histamine binding protein		AAK97816.1	0	0	0	0	14.4865	0	0	2.06949	5.47537		AAK97816.1	-0.377964	-0.377964	-0.377964	-0.377964	2.26779	-0.377964	-0.377964
EEC20540.1	0	0	0	0	0.00336202	0	0	tick histamine binding protein		EEC20540.1	0	0	0	0	6.61936	0	0	0.945623	2.50188		EEC20540.1	-0.377964	-0.377964	-0.377964	-0.377964	2.26779	-0.377964	-0.377964
AAY66709.1	0	0	0	0	0.00214657	0	0	tick histamine binding protein		AAY66709.1	0	0	0	0	4.22631	0	0	0.603759	1.5974		AAY66709.1	-0.377964	-0.377964	-0.377964	-0.377964	2.26779	-0.377964	-0.377964
JAA71398.1	0	0	0	0	0.00151579	0	0	lipocalin		JAA71398.1	0	0	0	0	2.98439	0	0	0.426341	1.12799		JAA71398.1	-0.377964	-0.377964	-0.377964	-0.377964	2.26779	-0.377964	-0.377964
EEC10064.1	0	0	0	0	0.00230727	0	0	tick histamine binding protein		EEC10064.1	0	0	0	0	4.5427	0	0	0.648957	1.71698		EEC10064.1	-0.377964	-0.377964	-0.377964	-0.377964	2.26779	-0.377964	-0.377964
AAM93640.1	0	0	0	0	0.000688941	0	0	tick histamine binding protein		AAM93640.1	0	0	0	0	1.35643	0	0	0.193776	0.512683		AAM93640.1	-0.377964	-0.377964	-0.377964	-0.377964	2.26779	-0.377964	-0.377964
JAA71927.1	0	0	0	0	0	0	0.0154334	fatty acid-binding protein FABP		JAA71927.1	0	0	0	0	0	0	67.9676	9.70966	25.6894		JAA71927.1	-0.377964	-0.377964	-0.377964	-0.377964	-0.377964	-0.377964	2.26779
JAB73357.1	0	0	0	0	0	0	0.00188782	lipocalin		JAB73357.1	0	0	0	0	0	0	8.31382	1.18769	3.14233		JAB73357.1	-0.377964	-0.377964	-0.377964	-0.377964	-0.377964	-0.377964	2.26779
EEC18789.1	0	0	0	0	0	0	0.00102101	tick histamine binding protein		EEC18789.1	0	0	0	0	0	0	4.49647	0.642353	1.69951		EEC18789.1	-0.377964	-0.377964	-0.377964	-0.377964	-0.377964	-0.377964	2.26779
EEC03498.1	0	0	0	0	0	0	0.000541201	tick histamine binding protein		EEC03498.1	0	0	0	0	0	0	2.38341	0.340488	0.900846		EEC03498.1	-0.377964	-0.377964	-0.377964	-0.377964	-0.377964	-0.377964	2.26779
total	0.00297249	0.000618122	0.0070364	0.0051816	0.0507907	0	0.022707
Legend:
Feeding time points represent saliva collected from ticks that fed on rabbits for 24, 48, 72, 96, and 120 h, ticks that were engorged but not detached (BD) and ticks that were engorged and detached (SD)
Column A,K, and V represents the accession number of identifed protein from NCBI database.
Column B - H represents the Raw NSAF values
Column I represents the annotation from NCBI database for each protein.
Column L- R represents NSAF values as % total per time point.
Column S represents the mean of the NSAF values as % total per time point per row.
Column T represents the standard deviation of the NSAF values as % total per time point per row.
Column W- AC represents the Z-score values

## Sheet: Anti-microbial
Standardized NSAF values by Z-scores of Ixodes scapularis anti-microbial proteins
	Raw NSAF values									NSAF values as % total per time point											Z- scores
	Feeding Time Point									Feeding Time Point											Feeding Time Point
Accession #	24h	48h	72h	96h	120h	BD	SD	NCBI Annotation		Accession #	24h	48h	72h	96h	120h	BD	SD	Mean	Standard deviation		Accession #	24h	48h	72h	96h	120h	BD	SD
EEC20127.1	0.131382	0.0784538	0.0498423	0.0178379	0.0338598	0.00693687	0.0247078	microplusin-like		EEC20127.1	76.5262	48.8099	62.8706	34.4143	75.8988	16.231	42.5653	51.0452	22.2574		EEC20127.1	1.14483	-0.100426	0.531304	-0.747208	1.11665	-1.56416	-0.380989
AAY66495.1	0.0293499	0.0152207	0.0195376	0.00741027	0.00813622	0.0158677	0.00386172	microplusin-like		AAY66495.1	17.0955	9.46956	24.6445	14.2965	18.2378	37.1276	6.65277	18.2178	10.2127		AAY66495.1	-0.109885	-0.856596	0.629288	-0.383957	0.00196699	1.85159	-1.13241
JAA68382.1	0.00749079	0.00331005	0.00372406	0.00180377	0	0	0	hebreain-like		JAA68382.1	4.36318	2.05935	4.6975	3.47999	0	0	0	2.08572	2.12146		JAA68382.1	1.07354	-0.01243	1.23112	0.657222	-0.983151	-0.983151	-0.983151
AAY66716.1	0	0.0523195	0	0.0166022	0	0.00773694	0.0223932	rinicusin-like		AAY66716.1	0	32.5505	0	32.0303	0	18.103	38.5778	17.3231	17.3244		AAY66716.1	-0.999922	0.878954	-0.999922	0.84893	-0.999922	0.0450191	1.22686
EEC11013.1	0	0.00286381	0	0	0	0	0	microplusin		EEC11013.1	0	1.78171	0	0	0	0	0	0.25453	0.673424		EEC11013.1	-0.377964	2.26779	-0.377964	-0.377964	-0.377964	-0.377964	-0.377964
JAB76987.1	0	0.000447802	0	0	0	0	0	lysozyme		JAB76987.1	0	0.278599	0	0	0	0	0	0.0397999	0.105301		JAB76987.1	-0.377964	2.26779	-0.377964	-0.377964	-0.377964	-0.377964	-0.377964
JAB76225.1	0	0	0	0	0	0.0066167	0	ricinusin-like		JAB76225.1	0	0	0	0	0	15.4819	0	2.2117	5.8516		JAB76225.1	-0.377964	-0.377964	-0.377964	-0.377964	-0.377964	2.26779	-0.377964
EEC20126.1	0	0	0	0	0	0	0.00112735	microplusin-like		EEC20126.1	0	0	0	0	0	0	1.94215	0.277449	0.734062		EEC20126.1	-0.377964	-0.377964	-0.377964	-0.377964	-0.377964	-0.377964	2.26779
EEC07323.1	0.00345964	0.00340319	0.0025345	0.00413644	0.000686268	0.00558015	0.0023053	ML domain-containing protein		EEC07323.1	2.01515	2.11729	3.19699	7.98036	1.53831	13.0565	3.97146	4.83944	4.22535		EEC07323.1	-0.668418	-0.644244	-0.388714	0.743351	-0.781269	1.94472	-0.205422
EEC18444.1	0	0.0038556	0.0025734	0.0040422	0	0	0.00285442	salivary lipid interacting protein		EEC18444.1	0	2.39875	3.24606	7.79854	0	0	4.91745	2.62297	2.97572		EEC18444.1	-0.881457	-0.0753488	0.20939	1.73926	-0.881457	-0.881457	0.771067
EEC02351.1	0	7.30245e-05	0	0	0	0	0	hemolectin partial		EEC02351.1	0	0.0454321	0	0	0	0	0	0.0064903	0.0171717		EEC02351.1	-0.377964	2.26779	-0.377964	-0.377964	-0.377964	-0.377964	-0.377964
JAA72427.1	0	0.000498489	0	0	0	0	0	gamma-interferon inducible lysosomal thiol reductase		JAA72427.1	0	0.310134	0	0	0	0	0	0.0443049	0.11722		JAA72427.1	-0.377964	2.26779	-0.377964	-0.377964	-0.377964	-0.377964	-0.377964
AAQ93650.1	0	0.000287316	0	0	0	0	0	ixoderin precursor		AAQ93650.1	0	0.178753	0	0	0	0	0	0.0255362	0.0675624		AAQ93650.1	-0.377964	2.26779	-0.377964	-0.377964	-0.377964	-0.377964	-0.377964
AAY66804.1	0	0	0.00106577	0	0.00192949	0	0	nymphal anticomplement protein		AAY66804.1	0	0	1.34436	0	4.32506	0	0	0.809916	1.62899		AAY66804.1	-0.497189	-0.497189	0.32808	-0.497189	2.15786	-0.497189	-0.497189
EEC11284.1	0	0	0	0	0	0	0.00079698	complement C1q subcomponent-binding protein		EEC11284.1	0	0	0	0	0	0	1.373	0.196142	0.518944		EEC11284.1	-0.377964	-0.377964	-0.377964	-0.377964	-0.377964	-0.377964	2.26779
total	0.171682	0.160733	0.0792776	0.0518328	0.0446118	0.0427384	0.0580468
Legend:
Feeding time points represent saliva collected from ticks that fed on rabbits for 24, 48, 72, 96, and 120 h, ticks that were engorged but not detached (BD) and ticks that were engorged and detached (SD)
Column A,K, and V represents the accession number of identifed protein from NCBI database.
Column B - H represents the Raw NSAF values
Column I represents the annotation from NCBI database for each protein.
Column L- R represents NSAF values as % total per time point.
Column S represents the mean of the NSAF values as % total per time point per row.
Column T represents the standard deviation of the NSAF values as % total per time point per row.
Column W- AC represents the Z-score values

## Sheet: Heme-Iron Binding
Standardized NSAF values by Z-scores of Ixodes scapularis heme-iron binding proteins
	Raw NSAF values										NSAF values as % total per time point											Z- scores
	Feeding Time Point										Feeding Time Point											Feeding Time Point
Accession #	24h	48h	72h	96h	120h	BD	SD	NCBI Annotation		Accession #	24h	48h	72h	96h	120h	BD	SD	Mean	Standard deviation		Accession #	24h	48h	72h	96h	120h	BD	SD
EEC13579.1	0.038531	0.035138	0.0310446	0.064754	0.0344925	0.0572519	0.0215885	hemelipoprotein		EEC13579.1	28.8771	27.3072	31.908	28.8247	36.043	37.8641	31.3895	31.7448	3.92677		EEC13579.1	-0.730293	-1.13009	0.0415666	-0.743649	1.0946	1.55836	-0.0904922
JAB70455.1	0.0257274	0.0233826	0.0192512	0.0455036	0.0203389	0.0357179	0.0149742	hemelipoprotein		JAB70455.1	19.2815	18.1716	19.7866	20.2555	21.2531	23.6224	21.7724	20.5919	1.79588		JAB70455.1	-0.729667	-1.34767	-0.448384	-0.187294	0.368211	1.68748	0.657329
JAB70362.1	0.0238546	0.0204608	0.0179078	0.0390431	0.0177529	0.0288114	0.0124647	hemelipoprotein		JAB70362.1	17.8779	15.901	18.4058	17.3797	18.5509	19.0548	18.1235	17.8991	1.02716		JAB70362.1	-0.0206187	-1.94529	0.493331	-0.505665	0.634573	1.12513	0.218535
EEC13578.1	0.0132055	0.0131424	0.00871321	0.0247391	0.00848542	0.0102483	0.00704058	hemelipoprotein		EEC13578.1	9.89688	10.2135	8.95554	11.0124	8.86686	6.77779	10.237	9.42284	1.38823		EEC13578.1	0.34147	0.56954	-0.336621	1.14502	-0.400502	-1.90534	0.586437
EEC17915.1	0.013404	0.0100504	0.00610165	0.0136412	0.00502419	0.0161283	0.00531716	hemelipoprotein		EEC17915.1	10.0457	7.81058	6.27134	6.07227	5.25004	10.6666	7.73111	7.69252	2.04159		EEC17915.1	1.1526	0.0578287	-0.69611	-0.793619	-1.19636	1.45675	0.0189034
EEC18682.1	0.00227189	0.00148035	0.0015701	0.00194869	0.00133544	0	0.000637158	hemelipoprotein		EEC18682.1	1.70268	1.15044	1.61377	0.867443	1.39547	0	0.926422	1.09375	0.57893		EEC18682.1	1.05182	0.0979251	0.898253	-0.390897	0.52117	-1.88925	-0.28902
JAB68672.1	0.00125073	0.00203644	0.000612586	0.00276814	0.00106328	0	0.000918678	hemelipoprotein		JAB68672.1	0.937361	1.5826	0.629623	1.23221	1.11108	0	1.33575	0.975518	0.525249		JAB68672.1	-0.0726449	1.1558	-0.658535	0.488711	0.258088	-1.85725	0.685833
JAA65447.1	0.0106039	0.00950521	0.00875927	0.00795233	0.0072056	0	0.00218791	hemelipoprotein		JAA65447.1	7.94713	7.38688	9.00288	3.53991	7.52951	0	3.1812	5.5125	3.30165		JAA65447.1	0.737396	0.56771	1.05716	-0.597456	0.610907	-1.66962	-0.7061
EEC17914.1	0.00197014	0.00244271	0.000293776	0.00222576	0	0	0	hemelipoprotein		EEC17914.1	1.47652	1.89833	0.301947	0.990778	0	0	0	0.666796	0.789964		EEC17914.1	1.02502	1.55897	-0.461856	0.410122	-0.844085	-0.844085	-0.844085
JAB78019.1	0.00159834	0.00134877	0	0.000913494	0	0	0	hemelipoprotein		JAB78019.1	1.19788	1.04818	0	0.406634	0	0	0	0.378956	0.531302		JAB78019.1	1.54134	1.2596	-0.713259	0.0520933	-0.713259	-0.713259	-0.713259
JAB69086.1	0.0010133	0.00231104	0	0.0053486	0	0	0.000700776	hemelipoprotein		JAB69086.1	0.759419	1.79601	0	2.38088	0	0	1.01892	0.850747	0.952432		JAB69086.1	-0.0958897	0.992469	-0.893236	1.60655	-0.893236	-0.893236	0.176575
EEC13574.1	0	0.00252495	0.000965983	0.00489567	0	0.00150816	0.00133907	hemelipoprotein		EEC13574.1	0	1.96224	0.992849	2.17927	0	0.997436	1.947	1.15411	0.917168		EEC13574.1	-1.25834	0.881115	-0.175828	1.11774	-1.25834	-0.170827	0.864492
EEC13576.1	0	0.00274807	0.00207391	0.00684524	0	0	0.000660534	hemelipoprotein		EEC13576.1	0	2.13564	2.13159	3.0471	0	0	0.960412	1.18211	1.2603		EEC13576.1	-0.937952	0.756588	0.753379	1.47979	-0.937952	-0.937952	-0.175905
EEC05874.1	0	0.00121404	0	0.00299252	0	0.00153756	0.000946955	hemelipoprotein		EEC05874.1	0	0.943478	0	1.33209	0	1.01688	1.37687	0.667046	0.642882		EEC05874.1	-1.03759	0.429988	-1.03759	1.03448	-1.03759	0.544171	1.10412
EEC13575.1	0	0.000890916	0	0.00107645	0	0	0	hemelipoprotein		EEC13575.1	0	0.692367	0	0.47917	0	0	0	0.167362	0.292377		EEC13575.1	-0.572421	1.79565	-0.572421	1.06646	-0.572421	-0.572421	-0.572421
total	0.133431	0.128677	0.0972941	0.224648	0.0956982	0.151203	0.0687761
Legend:
Feeding time points represent saliva collected from ticks that fed on rabbits for 24, 48, 72, 96, and 120 h, ticks that were engorged but not detached (BD) and ticks that were engorged and detached (SD)
Column A,K, and V represents the accession number of identifed protein from NCBI database.
Column B - H represents the Raw NSAF values
Column I represents the annotation from NCBI database for each protein.
Column L- R represents NSAF values as % total per time point.
Column S represents the mean of the NSAF values as % total per time point per row.
Column T represents the standard deviation of the NSAF values as % total per time point per row.
Column W- AC represents the Z-score values

## Sheet: Anti-oxidant
Standardized NSAF values by Z-scores of Ixodes scapularis anti-oxidants
	Raw NSAF values										NSAF values as % total per time point											Z- scores
	Feeding Time Point										Feeding Time Point											Feeding Time Point
Accession #	24h	48h	72h	96h	120h	BD	SD	NCBI Annotation		Accession #	24h	48h	72h	96h	120h	BD	SD	Mean	Standard deviation		Accession #	24h	48h	72h	96h	120h	BD	SD
EEC10299.1	0.000819231	0.00167126	0	0.00173058	0.000409465	0.00123166	0.000723406	peroxinectin		EEC10299.1	100	12.7347	0	13.3912	5.7451	7.96144	1.09659	20.1327	35.5945		EEC10299.1	2.24381	-0.207841	-0.565614	-0.189397	-0.40421	-0.341943	-0.534806
AAY66814.1	0	0.00467133	0.0053642	0.0041296	0.00489485	0	0.0020607	selenium dependent salivary glutathione peroxidase		AAY66814.1	0	35.5948	56.909	31.9548	68.6784	0	3.12375	28.0373	28.1384		AAY66814.1	-0.996407	0.268584	1.02607	0.139225	1.44433	-0.996407	-0.885393
EEC18154.1	0	0.00342774	0.00205041	0	0	0	0	superoxide dismutase Cu-Zn		EEC18154.1	0	26.1188	21.7529	0	0	0	0	6.83882	11.7473		EEC18154.1	-0.58216	1.64123	1.26957	-0.58216	-0.58216	-0.58216	-0.58216
JAA71807.1	0	0.00231838	0.00201131	0	0	0	0	copper/zinc superoxide dismutase		JAA71807.1	0	17.6657	21.338	0	0	0	0	5.57196	9.5748		JAA71807.1	-0.58194	1.26308	1.64662	-0.58194	-0.58194	-0.58194	-0.58194
EEC08659.1	0	0.00046652	0	0	0	0	0	sulfotransferase		EEC08659.1	0	3.5548	0	0	0	0	0	0.507829	1.34359		EEC08659.1	-0.377964	2.26779	-0.377964	-0.377964	-0.377964	-0.377964	-0.377964
EEC15288.1	0	0.000568413	0	0	0	0	0.00106092	thioredoxin peroxidase 1		EEC15288.1	0	4.33121	0	0	0	0	1.60821	0.848488	1.64854		EEC15288.1	-0.51469	2.1126	-0.51469	-0.51469	-0.51469	-0.51469	0.460844
EEC12074.1	0	0	0	0.00706306	0	0	0.00311216	glutathione peroxidase		EEC12074.1	0	0	0	54.6539	0	0	4.71762	8.48165	20.4358		EEC12074.1	-0.415038	-0.415038	-0.415038	2.25938	-0.415038	-0.415038	-0.184188
EEC10196.1	0	0	0	0	0.00182289	0	0.00186845	superoxide dismutase Cu-Zn		EEC10196.1	0	0	0	0	25.5765	0	2.83232	4.05841	9.54712		EEC10196.1	-0.425092	-0.425092	-0.425092	-0.425092	2.25388	-0.425092	-0.128424
EEC08358.1	0	0	0	0	0	0.00557232	0.0015927	peroxinectin partial		EEC08358.1	0	0	0	0	0	36.0194	2.41433	5.49053	13.492		EEC08358.1	-0.406947	-0.406947	-0.406947	-0.406947	-0.406947	2.26274	-0.228002
JAB80638.1	0	0	0	0	0	0.00427575	0.00715081	dihydropteridine reductase		JAB80638.1	0	0	0	0	0	27.6384	10.8397	5.49686	10.5662		JAB80638.1	-0.52023	-0.52023	-0.52023	-0.52023	-0.52023	2.0955	0.50565
EEC15887.1	0	0	0	0	0	0.00148995	0.00400663	aldehyde dehydrogenase		EEC15887.1	0	0	0	0	0	9.63099	6.07352	2.2435	3.96675		EEC15887.1	-0.565577	-0.565577	-0.565577	-0.565577	-0.565577	1.86235	0.96553
JAB80665.1	0	0	0	0	0	0.00172034	0.00415167	formyltetrahydrofolate dehydrogenase		JAB80665.1	0	0	0	0	0	11.1203	6.29338	2.48766	4.47116		JAB80665.1	-0.55638	-0.55638	-0.55638	-0.55638	-0.55638	1.93073	0.85117
JAA73111.1	0	0	0	0	0	0.00118032	0	glutathione S-transferase		JAA73111.1	0	0	0	0	0	7.62956	0	1.08994	2.8837		JAA73111.1	-0.377964	-0.377964	-0.377964	-0.377964	-0.377964	2.26779	-0.377964
EEC08975.1	0	0	0	0	0	0	0.00142752	salivary sulfotransferase		EEC08975.1	0	0	0	0	0	0	2.16392	0.309132	0.817887		EEC08975.1	-0.377964	-0.377964	-0.377964	-0.377964	-0.377964	-0.377964	2.26779
EEC09120.1	0	0	0	0	0	0	0.0020088	glutathione S-transferase		EEC09120.1	0	0	0	0	0	0	3.04507	0.43501	1.15093		EEC09120.1	-0.377964	-0.377964	-0.377964	-0.377964	-0.377964	-0.377964	2.26779
EEC11349.1	0	0	0	0	0	0	0.00425295	glutathione S-transferase		EEC11349.1	0	0	0	0	0	0	6.4469	0.920986	2.4367		EEC11349.1	-0.377964	-0.377964	-0.377964	-0.377964	-0.377964	-0.377964	2.26779
EEC17944.1	0	0	0	0	0	0	0.00310887	glutathione S-transferase		EEC17944.1	0	0	0	0	0	0	4.71263	0.673234	1.78121		EEC17944.1	-0.377964	-0.377964	-0.377964	-0.377964	-0.377964	-0.377964	2.26779
JAA73692.1	0	0	0	0	0	0	0.00330119	glutathione S-transferase		JAA73692.1	0	0	0	0	0	0	5.00416	0.714881	1.8914		JAA73692.1	-0.377964	-0.377964	-0.377964	-0.377964	-0.377964	-0.377964	2.26779
JAB74448.1	0	0	0	0	0	0	0.00138172	salivary sulfotransferase		JAB74448.1	0	0	0	0	0	0	2.0945	0.299214	0.791647		JAB74448.1	-0.377964	-0.377964	-0.377964	-0.377964	-0.377964	-0.377964	2.26779
JAB74492.1	0	0	0	0	0	0	0.00188883	glutathione S-transferase		JAB74492.1	0	0	0	0	0	0	2.86322	0.409031	1.08219		JAB74492.1	-0.377964	-0.377964	-0.377964	-0.377964	-0.377964	-0.377964	2.26779
JAB76061.1	0	0	0	0	0	0	0.000845023	sulfotransferase		JAB76061.1	0	0	0	0	0	0	1.28094	0.182992	0.48415		JAB76061.1	-0.377964	-0.377964	-0.377964	-0.377964	-0.377964	-0.377964	2.26779
JAB76194.1	0	0	0	0	0	0	0.000701023	sulfotransferase partial		JAB76194.1	0	0	0	0	0	0	1.06266	0.151808	0.401647		JAB76194.1	-0.377964	-0.377964	-0.377964	-0.377964	-0.377964	-0.377964	2.26779
AAK97814.1	0	0	0	0	0	0	0.00558415	glutathione peroxidase		AAK97814.1	0	0	0	0	0	0	8.46483	1.20926	3.19941		AAK97814.1	-0.377964	-0.377964	-0.377964	-0.377964	-0.377964	-0.377964	2.26779
EEC00149.1	0	0	0	0	0	0	0.00100828	short-chain alcohol dehydrogenase		EEC00149.1	0	0	0	0	0	0	1.52842	0.218346	0.57769		EEC00149.1	-0.377964	-0.377964	-0.377964	-0.377964	-0.377964	-0.377964	2.26779
EEC04332.1	0	0	0	0	0	0	0.000581617	reductase		EEC04332.1	0	0	0	0	0	0	0.881654	0.125951	0.333234		EEC04332.1	-0.377964	-0.377964	-0.377964	-0.377964	-0.377964	-0.377964	2.26779
EEC10122.1	0	0	0	0	0	0	0.00277611	3-hydroxyanthranilate 3,4-dioxygenase		EEC10122.1	0	0	0	0	0	0	4.20822	0.601174	1.59056		EEC10122.1	-0.377964	-0.377964	-0.377964	-0.377964	-0.377964	-0.377964	2.26779
EEC11990.1	0	0	0	0	0	0	0.00171019	aldehyde dehydrogenase		EEC11990.1	0	0	0	0	0	0	2.59242	0.370346	0.979844		EEC11990.1	-0.377964	-0.377964	-0.377964	-0.377964	-0.377964	-0.377964	2.26779
EEC18729.1	0	0	0	0	0	0	0.000372356	aldehyde dehydrogenase		EEC18729.1	0	0	0	0	0	0	0.564442	0.0806345	0.213339		EEC18729.1	-0.377964	-0.377964	-0.377964	-0.377964	-0.377964	-0.377964	2.26779
EEC18748.1	0	0	0	0	0	0	0.0017961	aldehyde dehydrogenase		EEC18748.1	0	0	0	0	0	0	2.72265	0.38895	1.02907		EEC18748.1	-0.377964	-0.377964	-0.377964	-0.377964	-0.377964	-0.377964	2.26779
EEC20421.1	0	0	0	0	0	0	0.0010166	carbonic anhydrase		EEC20421.1	0	0	0	0	0	0	1.54103	0.220147	0.582455		EEC20421.1	-0.377964	-0.377964	-0.377964	-0.377964	-0.377964	-0.377964	2.26779
JAA70808.1	0	0	0	0	0	0	0.000618823	catalase-like		JAA70808.1	0	0	0	0	0	0	0.938053	0.134008	0.354551		JAA70808.1	-0.377964	-0.377964	-0.377964	-0.377964	-0.377964	-0.377964	2.26779
JAA71363.1	0	0	0	0	0	0	0.000585314	glutaredoxin		JAA71363.1	0	0	0	0	0	0	0.887258	0.126751	0.335352		JAA71363.1	-0.377964	-0.377964	-0.377964	-0.377964	-0.377964	-0.377964	2.26779
JAA72149.1	0	0	0	0	0	0	0.000586179	short-chain alcohol dehydrogenase		JAA72149.1	0	0	0	0	0	0	0.888569	0.126938	0.335847		JAA72149.1	-0.377964	-0.377964	-0.377964	-0.377964	-0.377964	-0.377964	2.26779
JAB78793.1	0	0	0	0	0	0	0.000206627	glutathione s-transferase-like		JAB78793.1	0	0	0	0	0	0	0.313219	0.0447456	0.118386		JAB78793.1	-0.377964	-0.377964	-0.377964	-0.377964	-0.377964	-0.377964	2.26779
JAB80046.1	0	0	0	0	0	0	0.00181928	3-hydroxyanthranilate 3,4-dioxygenase		JAB80046.1	0	0	0	0	0	0	2.75779	0.39397	1.04235		JAB80046.1	-0.377964	-0.377964	-0.377964	-0.377964	-0.377964	-0.377964	2.26779
AAY66786.1	0	0	0	0	0	0	0.00266386	thioredoxin-dependent peroxide reductase		AAY66786.1	0	0	0	0	0	0	4.03805	0.576864	1.52624		AAY66786.1	-0.377964	-0.377964	-0.377964	-0.377964	-0.377964	-0.377964	2.26779
total	0.000819231	0.0131237	0.00942593	0.0129232	0.00712721	0.0154703	0.0659689
Legend:																	0.313219
Feeding time points represent saliva collected from ticks that fed on rabbits for 24, 48, 72, 96, and 120 h, ticks that were engorged but not detached (BD) and ticks that were engorged and detached (SD)																	8.46483
Column A,K, and V represents the accession number of identifed protein from NCBI database.
Column B - H represents the Raw NSAF values
Column I represents the annotation from NCBI database for each protein.
Column L- R represents NSAF values as % total per time point.
Column S represents the mean of the NSAF values as % total per time point per row.
Column T represents the standard deviation of the NSAF values as % total per time point per row.
Column W- AC represents the Z-score values

## Sheet: Glycine rich
Standardized NSAF values by Z-scores of Ixodes scapularis glycine rich proteins
	Raw NSAF values										NSAF values as % total per time point											Z- scores
	Feeding Time Point										Feeding Time Point											Feeding Time Point
Accession #	24h	48h	72h	96h	120h	BD	SD	NCBI Annotation		Accession #	24h	48h	72h	96h	120h	BD	SD	Mean	Standard deviation		Accession #	24h	48h	72h	96h	120h	BD	SD
EEC14463.1	0.00325809	0.00445579	0.00632961	0.00874452	0.00163539	0.0119801	0.00556048	glycine-rich cell wall structural protein		EEC14463.1	30.2099	19.5876	25.9044	21.5804	13.5351	33.7503	13.6031	22.5958	7.8144		EEC14463.1	0.974361	-0.384964	0.423395	-0.129944	-1.15949	1.42743	-1.15078
EEC14470.1	0.00360772	0.00177194	0.00218606	0.00369379	0	0.00506779	0.00179397	glycine-rich protein		EEC14470.1	33.4518	7.78942	8.9466	9.11581	0	14.277	4.38875	11.1385	10.7817		EEC14470.1	2.06955	-0.310624	-0.203296	-0.187602	-1.03309	0.291094	-0.626035
JAA73102.1	0.00262719	0	0	0	0	0.0123619	0.00556592	glycine-rich cell wall structural protein		JAA73102.1	24.36	0	0	0	0	34.826	13.6164	10.4004	14.344		JAA73102.1	0.973207	-0.725068	-0.725068	-0.725068	-0.725068	1.70285	0.224212
JAA65987.1	0.00129184	0	0.00607178	0.00424346	0	0	0	Glycine rich protein		JAA65987.1	11.9783	0	24.8492	10.4723	0	0	0	6.75712	9.58316		JAA65987.1	0.544828	-0.705103	1.8879	0.387681	-0.705103	-0.705103	-0.705103
EEC15773.1	0	0.00020937	0.000692413	0.00153142	0	0	0.000188293	alpha-1 collagen type III partial		EEC15773.1	0	0.920388	2.83375	3.77936	0	0	0.460639	1.14202	1.54075		EEC15773.1	-0.741208	-0.143846	1.09799	1.71172	-0.741208	-0.741208	-0.442238
EEC14464.1	0	0.00163567	0	0.00167174	0	0.00608643	0.00359993	glycine proline-rich secreted protein		EEC14464.1	0	7.19039	0	4.12566	0	17.1467	8.80686	5.32423	6.34902		EEC14464.1	-0.83859	0.29393	-0.83859	-0.18878	-0.83859	1.86209	0.548531
EEC14465.1	0	0.000933892	0	0.00268706	0	0	0.000959139	glycine-rich secreted protein		EEC14465.1	0	4.10538	0	6.63133	0	0	2.34643	1.86902	2.64202		EEC14465.1	-0.70742	0.846456	-0.70742	1.80252	-0.70742	-0.70742	0.1807
JAB80018.1	0	0.000878268	0	0.00263969	0	0	0.000902012	glycine-rich secreted protein		JAB80018.1	0	3.86086	0	6.51444	0	0	2.20668	1.79742	2.56899		JAB80018.1	-0.699661	0.803206	-0.699661	1.83613	-0.699661	-0.699661	0.159305
EEC14471.1	0	0.00189004	0	0.0025229	0	0	0.00304716	glycine-rich		EEC14471.1	0	8.30858	0	6.22621	0	0	7.45457	3.14134	3.96427		EEC14471.1	-0.792412	1.30345	-0.792412	0.77817	-0.792412	-0.792412	1.08803
EEC19501.1	0	0.000490161	0	0.000493714	0	0	0	cuticle protein GGY		EEC19501.1	0	2.15474	0	1.21842	0	0	0	0.481881	0.866218		EEC19501.1	-0.556304	1.93122	-0.556304	0.850298	-0.556304	-0.556304	-0.556304
JAB72558.1	0	0.00778553	0	0.00140885	0	0	0.0120151	glycine-rich protein		JAB72558.1	0	34.2251	0	3.47686	0	0	29.3936	9.58507	15.2988		JAB72558.1	-0.626526	1.61059	-0.626526	-0.399262	-0.626526	-0.626526	1.29478
JAA65274.1	0	0.00219045	0	0.00203425	0	0	0.00236924	glycine-rich cell wall structural protein		JAA65274.1	0	9.6292	0	5.02028	0	0	5.79609	2.9208	3.91156		JAA65274.1	-0.746708	1.71502	-0.746708	0.536738	-0.746708	-0.746708	0.735076
JAB77012.1	0	0.000506921	0	0	0	0	0.000608055	glycine rich protein		JAB77012.1	0	2.22842	0	0	0	0	1.48754	0.530851	0.931486		JAB77012.1	-0.569897	1.82243	-0.569897	-0.569897	-0.569897	-0.569897	1.02706
AAY66552.1	0	0	0.00915463	0.00812937	0.0104472	0	0.00223739	glycine & proline rich		AAY66552.1	0	0	37.466	20.0623	86.4649	0	5.47354	21.3524	31.9397		AAY66552.1	-0.668522	-0.668522	0.504502	-0.0403921	2.03861	-0.668522	-0.497151
JAA64643.1	0	0	0	0.000719898	0	0	0	glycine/proline-rich protein		JAA64643.1	0	0	0	1.77662	0	0	0	0.253803	0.671499		JAA64643.1	-0.377964	-0.377964	-0.377964	2.26779	-0.377964	-0.377964	-0.377964
JAB76423.1	0	0	0	0	0	0	0.00164679	glycine-rich protein		JAB76423.1	0	0	0	0	0	0	4.02871	0.57553	1.52271		JAB76423.1	-0.377964	-0.377964	-0.377964	-0.377964	-0.377964	-0.377964	2.26779
EEC14469.1	0	0	0	0	0	0	0.000383016	glycine-rich protein		EEC14469.1	0	0	0	0	0	0	0.937009	0.133858	0.354156		EEC14469.1	-0.377964	-0.377964	-0.377964	-0.377964	-0.377964	-0.377964	2.26779
total	0.0107848	0.022748	0.0244345	0.0405207	0.0120826	0.0354963	0.0408764
Legend:
Feeding time points represent saliva collected from ticks that fed on rabbits for 24, 48, 72, 96, and 120 h, ticks that were engorged but not detached (BD) and ticks that were engorged and detached (SD)
Column A,K, and V represents the accession number of identifed protein from NCBI database.
Column B - H represents the Raw NSAF values
Column I represents the annotation from NCBI database for each protein.
Column L- R represents NSAF values as % total per time point.
Column S represents the mean of the NSAF values as % total per time point per row.
Column T represents the standard deviation of the NSAF values as % total per time point per row.
Column W- AC represents the Z-score values

## Sheet: Extracellular matrix
Standardized NSAF values by Z-scores of Ixodes scapularis extracellular matrix proteins
	Raw NSAF values										NSAF values as % total per time point											Z- scores
	Feeding Time Point										Feeding Time Point											Feeding Time Point
Accession #	24h	48h	72h	96h	120h	BD	SD	NCBI Annotation		Accession #	24h	48h	72h	96h	120h	BD	SD	Mean	Standard deviation		Accession #	24h	48h	72h	96h	120h	BD	SD
EEC01919.1	0.00129184	0.00437493	0.00730109	0.00564612	0	0	0	Insect cuticle protein		EEC01919.1	35.1202	51.505	69.7563	100	0	0	0	36.6259	39.5009		EEC01919.1	-0.03812	0.376677	0.838725	1.60437	-0.927217	-0.927217	-0.927217
EEC03473.1	0.0023865	0.00147438	0.00169306	0	0	0	0	cuticle protein		EEC03473.1	64.8798	17.3575	16.1759	0	0	0	0	14.059	23.7653		EEC03473.1	2.13844	0.138794	0.0890724	-0.591578	-0.591578	-0.591578	-0.591578
JAB79162.1	0	0.00120244	0.00147241	0	0	0	0	chitin binding peritrophin A		JAB79162.1	0	14.156	14.0678	0	0	0	0	4.03197	6.88595		JAB79162.1	-0.585536	1.47024	1.45744	-0.585536	-0.585536	-0.585536	-0.585536
EEC09567.1	0	0.00125262	0	0	0	0	0.0012783	Chitin-binding domain type 2		EEC09567.1	0	14.7468	0	0	0	0	13.3092	4.008	6.85754		EEC09567.1	-0.584467	1.56598	-0.584467	-0.584467	-0.584467	-0.584467	1.35635
EEC02524.1	0	0.00018982	0	0	0	0	0	chitin binding peritrohin A		EEC02524.1	0	2.2347	0	0	0	0	0	0.319243	0.844637		EEC02524.1	-0.377964	2.26779	-0.377964	-0.377964	-0.377964	-0.377964	-0.377964
EEC01136.1	0	0	0	0	0	0.00618845	0.00348824	Chitin binding Peritrophin-A domain		EEC01136.1	0	0	0	0	0	100	36.3185	19.4741	38.0008		EEC01136.1	-0.512465	-0.512465	-0.512465	-0.512465	-0.512465	2.11906	0.443266
EEC03471.1	0	0	0	0	0	0	0.00269777	cuticular protein		EEC03471.1	0	0	0	0	0	0	28.0884	4.01263	10.6164		EEC03471.1	-0.377964	-0.377964	-0.377964	-0.377964	-0.377964	-0.377964	2.26779
JAB70365.1	0	0	0	0	0	0	0.000420661	peritrophic membrane chitin binding protein		JAB70365.1	0	0	0	0	0	0	4.3798	0.625685	1.65541		JAB70365.1	-0.377964	-0.377964	-0.377964	-0.377964	-0.377964	-0.377964	2.26779
EEC08503.1	0	0	0	0	0	0	0.0017196	cuticular protein		EEC08503.1	0	0	0	0	0	0	17.904	2.55772	6.76708		EEC08503.1	-0.377964	-0.377964	-0.377964	-0.377964	-0.377964	-0.377964	2.26779
total	0.00367834	0.00849419	0.0104666	0.00564612	0	0.00618845	0.00960457
Legend:
Feeding time points represent saliva collected from ticks that fed on rabbits for 24, 48, 72, 96, and 120 h, ticks that were engorged but not detached (BD) and ticks that were engorged and detached (SD)
Column A,K, and V represents the accession number of identifed protein from NCBI database.
Column B - H represents the Raw NSAF values
Column I represents the annotation from NCBI database for each protein.
Column L- R represents NSAF values as % total per time point.
Column S represents the mean of the NSAF values as % total per time point per row.
Column T represents the standard deviation of the NSAF values as % total per time point per row.
Column W- AC represents the Z-score values

## Sheet: TSP of unknown function
Standardized NSAF values by Z-scores of Ixodes scapularis Tick Saliva Proteins (TSP) of unknown function
	Raw NSAF										% NSAF per time point											Z- scores
	Feeding time point										Feeding time point											Feeding time point
Accession #	24h	48h	72h	96h	120h	BD	SD	NCBI Annotation		Accession #	24h	48h	72h	96h	120h	BD	SD	Mean	Standard deviation		Accession #	24h	48h	72h	96h	120h	BD	SD
EEC05274.1	0.0358849	0.0221329	0.0291427	0.020703	0.00564596	0.00741356	0.00267785	Is6, salivary secreted protein		EEC05274.1	10.4555	6.9076	8.83816	6.09986	1.10393	8.39889	2.23723	6.2916	3.46483		EEC05274.1	1.20177	0.177786	0.734974	-0.0553382	-1.49724	0.608196	-1.17015
EEC09428.1	0.0265243	0.0117602	0.0154312	0.00990196	0.00613599	0.0141402	0.00431239	8.9kDa		EEC09428.1	7.72821	3.67031	4.67984	2.91748	1.19974	16.0196	3.60281	5.68828	4.96923		EEC09428.1	0.410513	-0.406093	-0.202938	-0.557591	-0.903267	2.07905	-0.419676
JAB68991.1	0.0237126	0.0202436	0.0317699	0.015852	0.0182822	0.0112106	0.00354618	salivary secreted protein		JAB68991.1	6.90897	6.31795	9.63492	4.67056	3.57463	12.7006	2.96268	6.68147	3.47999		JAB68991.1	0.0653737	-0.104459	0.848694	-0.577848	-0.892773	1.72963	-1.06862
EEC03076.1	0.0042807	0.00677038	0.00354653	0.00932529	0.00108912	0.00578124	0.00244738	leucine-rich repeat protein		EEC03076.1	1.24724	2.11301	1.07556	2.74757	0.212949	6.54962	2.04467	2.28437	2.05432		EEC03076.1	-0.504856	-0.0834165	-0.588425	0.225473	-1.00833	2.07623	-0.116682
EEC12988.1	0.00724509	0.00900889	0.00891746	0.0114024	0.00266052	0.00588581	0.00578054	salivary secreted protein		EEC12988.1	2.11095	2.81164	2.70441	3.35955	0.520199	6.66809	4.82939	3.28632	1.97567		EEC12988.1	-0.59492	-0.240262	-0.294536	0.037068	-1.40009	1.71171	0.781035
EEC02577.1	0.00121718	0.00113605	0.00244614	0.00300869	0.00131998	0.00242376	0.000650975	salivary secreted protein		EEC02577.1	0.354642	0.354557	0.741844	0.886469	0.258089	2.7459	0.543861	0.840766	0.870038		EEC02577.1	-0.558739	-0.558836	-0.113699	0.0525297	-0.669715	2.18972	-0.341255
EEC11563.1	0.00412748	0.00488798	0.00586672	0.0100211	0.00345253	0.00463841	0.00114961	leucine-rich repeat protein		EEC11563.1	1.2026	1.52552	1.77921	2.95257	0.675057	5.2549	0.960449	2.05004	1.59322		EEC11563.1	-0.531908	-0.329222	-0.169991	0.566479	-0.863023	2.01156	-0.683894
JAA71682.1	0.0128991	0.0120214	0.0108903	0.011315	0.00810448	0	0.00461507	AV422 (24kDa protein)		JAA71682.1	3.75831	3.75182	3.30272	3.3338	1.58463	0	3.85568	2.79814	1.46023		JAA71682.1	0.657553	0.653105	0.345551	0.366837	-0.831043	-1.91624	0.724233
EEC15670.1	0.0139747	0.0365303	0.0448316	0.0107231	0.0171982	0	0.00304642	salivary secreted protein		EEC15670.1	4.07172	11.401	13.5962	3.15941	3.36267	0	2.54515	5.44801	5.02358		EEC15670.1	-0.273966	1.185	1.62198	-0.455572	-0.41511	-1.08449	-0.577848
JAA71095.1	0.0147813	0.0120214	0.00538654	0.0215586	0.00363057	0	0.00557834	8.9kDa		JAA71095.1	4.30672	3.75184	1.63358	6.35194	0.709867	0	4.66045	3.0592	2.32209		JAA71095.1	0.537241	0.298281	-0.613936	1.41801	-1.01173	-1.31743	0.689574
JAA66153.1	0.00843439	0.0045895	0.00900188	0.00851088	0.00347829	0	0.00196839	8.9kDa		JAA66153.1	2.45747	1.43237	2.73002	2.50761	0.680092	0	1.6445	1.63601	1.0217		JAA66153.1	0.804016	-0.199318	1.07077	0.853096	-0.935617	-1.60127	0.00831542
AAV80782.1	0.00633091	0.00446722	0.00990432	0.00550497	0.0046036	0	0.00218965	8.9kDa		AAV80782.1	1.8446	1.3942	3.0037	1.62196	0.900118	0	1.82936	1.51342	0.924031		AAV80782.1	0.358404	-0.12902	1.6128	0.117469	-0.663723	-1.63785	0.341912
EEC14232.1	0.0336366	0.0155503	0.00801892	0.00896205	0.00367498	0	0	insulin-like growth factor		EEC14232.1	9.80048	4.8532	2.43191	2.64055	0.71855	0	0	2.92067	3.49509		EEC14232.1	1.96842	0.552927	-0.139841	-0.0801473	-0.630062	-0.83565	-0.83565
EEC00630.1	0.00721873	0.0119485	0.013252	0.0197894	0	0.0112968	0.0103458	salivary secreted protein		EEC00630.1	2.10327	3.72907	4.01896	5.83069	0	12.7982	8.64345	5.30338	4.28372		EEC00630.1	-0.74704	-0.367509	-0.299838	0.123096	-1.23803	1.74961	0.779713
EEC13528.1	0.00453289	0.0021722	0.00142876	0.001521	0	0	0.000795538	salivary secreted protein		EEC13528.1	1.32072	0.677935	0.433302	0.448141	0	0	0.664637	0.50639	0.454459		EEC13528.1	1.79186	0.37747	-0.160825	-0.128173	-1.11427	-1.11427	0.348209
JAB69233.1	0.00399618	0.00308509	0.00182253	0.00252608	0	0	0	insulin-like growth factor		JAB69233.1	1.16434	0.962846	0.55272	0.744276	0	0	0	0.489169	0.494504		JAB69233.1	1.36535	0.957884	0.128515	0.515884	-0.989212	-0.989212	-0.989212
JAB80820.1	0.0081793	0.00577347	0.00574853	0	0.00160468	0	0	salivary secreted protein		JAB80820.1	2.38315	1.80188	1.74337	0	0.313755	0	0	0.891735	1.04064		JAB80820.1	1.43317	0.874599	0.818373	-0.856911	-0.555409	-0.856911	-0.856911
EEC09430.1	0.00587458	0.00434145	0.000890236	0	0.00187286	0	0	8.9kDa		EEC09430.1	1.71164	1.35495	0.269983	0	0.366191	0	0	0.528966	0.708748		EEC09430.1	1.66868	1.16541	-0.365409	-0.746338	-0.229665	-0.746338	-0.746338
EEC03925.1	0.00790433	0.00153275	0.00155826	0	0	0	0	salivary secreted protein		EEC03925.1	2.30303	0.478364	0.472575	0	0	0	0	0.464853	0.840981		EEC03925.1	2.18575	0.0160664	0.00918259	-0.552751	-0.552751	-0.552751	-0.552751
JAA72493.1	0.0103152	0.00875253	0.00354016	0	0	0	0	insulin-like growth factor		JAA72493.1	3.00548	2.73163	1.07363	0	0	0	0	0.972963	1.35529		JAA72493.1	1.4997	1.29764	0.0742764	-0.717902	-0.717902	-0.717902	-0.717902
EEC17489.1	0.0151145	0.0114866	0	0.019985	0.00355704	0	0.0064317	salivary secreted protein		EEC17489.1	4.40382	3.58491	0	5.88831	0.69549	0	5.3734	2.84942	2.56386		EEC17489.1	0.606273	0.286869	-1.11138	1.18528	-0.840112	-1.11138	0.984447
AAY66581.1	0.0024815	0.00292441	0	0.00300155	0	0.00235518	0.000948102	salivary secreted protein		AAY66581.1	0.723018	0.912697	0	0.884367	0	2.66821	0.792097	0.854341	0.892127		AAY66581.1	-0.147203	0.0654122	-0.957645	0.0336565	-0.957645	2.0332	-0.0697706
AEE89467.1	0.00272731	0.00424783	0	0.00878768	0	0	0.00323801	antigen p23		AEE89467.1	0.794636	1.32573	0	2.58917	0	0	2.70522	1.05925	1.19422		AEE89467.1	-0.22158	0.223142	-0.886983	1.28111	-0.886983	-0.886983	1.37828
EEC07853.1	0.0763233	0.0225248	0	0	0	0	0	salivary secreted protein		EEC07853.1	22.2378	7.02991	0	0	0	0	0	4.1811	8.38221		EEC07853.1	2.15417	0.339864	-0.498807	-0.498807	-0.498807	-0.498807	-0.498807
JAB78309.1	0.00235058	0.000769016	0	0	0	0	0	leucine-rich repeat protein		JAB78309.1	0.684874	0.240007	0	0	0	0	0	0.132126	0.259633		JAB78309.1	2.12896	0.415515	-0.508895	-0.508895	-0.508895	-0.508895	-0.508895
EEC04019.1	0.00171374	0.000499305	0	0	0	0	0	salivary secreted protein		EEC04019.1	0.49932	0.155831	0	0	0	0	0	0.093593	0.188098		EEC04019.1	2.15699	0.330881	-0.497575	-0.497575	-0.497575	-0.497575	-0.497575
JAA70058.1	0.00143275	0.000712042	0	0	0	0	0	putative cytotoxin-like		JAA70058.1	0.41745	0.222226	0	0	0	0	0	0.0913822	0.165929		JAA70058.1	1.96511	0.788553	-0.550732	-0.550732	-0.550732	-0.550732	-0.550732
AAN03859.1	0	0.00350381	0.00515721	0.00309696	0.0390946	0.0162678	0	anticoagulant Salp9		AAN03859.1	0	1.09353	1.56403	0.912479	7.64398	18.43	0	4.23486	6.79499		AAN03859.1	-0.623232	-0.462301	-0.393058	-0.488945	0.50171	2.08906	-0.623232
AAY66701.1	0	0.00215477	0.0097421	0.0057582	0.00627435	0	0.0019812	9.4 kDa protein		AAY66701.1	0	0.672495	2.9545	1.69658	1.22679	0	1.65521	1.17222	1.05559		AAY66701.1	-1.11049	-0.473411	1.68841	0.496736	0.0516934	-1.11049	0.457546
EEC19293.1	0	0.00932221	0.013341	0.00801479	0.0738764	0	0	anticoagulant Salp 11		EEC19293.1	0	2.90943	4.04595	2.36145	14.4447	0	0	3.3945	5.13812		EEC19293.1	-0.660651	-0.0944073	0.126787	-0.201056	2.15063	-0.660651	-0.660651
EEC17119.1	0	0.00200867	0.00554653	0.00402166	0.00338899	0	0	insulin-like growth factor		EEC17119.1	0	0.626899	1.68211	1.18493	0.662633	0	0	0.593795	0.65796		EEC17119.1	-0.902478	0.0503125	1.65407	0.898431	0.104623	-0.902478	-0.902478
EEC17564.1	0	0.00164968	0.000953873	0.00237625	0	0	0	salivary secreted protein		EEC17564.1	0	0.51486	0.289282	0.70013	0	0	0	0.214896	0.293168		EEC17564.1	-0.733013	1.02318	0.253733	1.65514	-0.733013	-0.733013	-0.733013
EEC00594.1	0	0.0070507	0.00588497	0.00838612	0	0	0.002869	salivary secreted protein		EEC00594.1	0	2.2005	1.78474	2.47086	0	0	2.39692	1.26472	1.20286		EEC00594.1	-1.05142	0.77796	0.432325	1.00272	-1.05142	-1.05142	0.941256
JAB77968.1	0	0.00352535	0.00353539	0.00365066	0	0	0.00318905	salivary secreted protein		JAB77968.1	0	1.10025	1.07218	1.07562	0	0	2.66431	0.844623	0.96798		JAB77968.1	-0.872562	0.264082	0.235089	0.238636	-0.872562	-0.872562	1.87988
EEC17389.1	0	0.000661467	0.000553806	0.00204115	0	0	0.000951841	salivary secreted protein		EEC17389.1	0	0.206441	0.167954	0.601399	0	0	0.795221	0.253002	0.320628		EEC17389.1	-0.789084	-0.145217	-0.265256	1.08661	-0.789084	-0.789084	1.69112
EEC09584.1	0	0.00106569	0.00119908	0.00104873	0	0	0.000537087	salivary secreted protein		EEC09584.1	0	0.332598	0.363647	0.308995	0	0	0.448712	0.207708	0.199033		EEC09584.1	-1.04358	0.627488	0.783486	0.508899	-1.04358	-1.04358	1.21088
EEC17391.1	0	0.0016913	0.00152979	0.00411833	0	0	0.00264666	salivary secreted protein		EEC17391.1	0	0.527848	0.463941	1.21341	0	0	2.21116	0.630909	0.823524		EEC17391.1	-0.766109	-0.125146	-0.202748	0.707328	-0.766109	-0.766109	1.91889
EEC10413.1	0	0.00262103	0.00116515	0.00185239	0	0	0	leucine-rich repeat protein		EEC10413.1	0	0.818013	0.353357	0.545782	0	0	0	0.245307	0.334329		EEC10413.1	-0.733731	1.713	0.323183	0.89874	-0.733731	-0.733731	-0.733731
EEC14908.1	0	0.00134767	0.00246668	0.00211743	0	0	0	leucine-rich repeat protein		EEC14908.1	0	0.420603	0.748074	0.623873	0	0	0	0.256079	0.333343		EEC14908.1	-0.768213	0.493559	1.47594	1.10335	-0.768213	-0.768213	-0.768213
AAY66632.1	0	0.0013047	0.00133334	0	0.00730689	0	0	basic tail protein		AAY66632.1	0	0.407191	0.404365	0	1.42868	0	0	0.320034	0.524959		AAY66632.1	-0.609636	0.166027	0.160644	-0.609636	2.11187	-0.609636	-0.609636
EEC20557.1	0	0.001475	0	0.00112219	0	0	0.000499733	leucine-rich repeat protein		EEC20557.1	0	0.460342	0	0.330638	0	0	0.417505	0.172641	0.218675		EEC20557.1	-0.789485	1.31565	-0.789485	0.722523	-0.789485	-0.789485	1.11976
EEC00727.1	0	0.00101125	0	0.000992848	0	0	0.000594255	leucine-rich repeat protein		EEC00727.1	0	0.315608	0	0.292529	0	0	0.496474	0.157802	0.207107		EEC00727.1	-0.761934	0.761957	-0.761934	0.650524	-0.761934	-0.761934	1.63526
AAT92155.1	0	0.00868225	0	0.0457511	0	0	0	basic tail protein		AAT92155.1	0	2.7097	0	13.4799	0	0	0	2.31281	5.02672		AAT92155.1	-0.460102	0.0789566	-0.460102	2.22155	-0.460102	-0.460102	-0.460102
JAA67159.1	0	0.00265633	0	0.000999375	0	0	0	cytotoxin-like protein		JAA67159.1	0	0.829031	0	0.294452	0	0	0	0.160498	0.314558		JAA67159.1	-0.510233	2.12531	-0.510233	0.425851	-0.510233	-0.510233	-0.510233
EEC03021.1	0	0.00276547	0	0.00225478	0	0	0	leucine-rich repeat protein		EEC03021.1	0	0.863092	0	0.664341	0	0	0	0.218205	0.377046		EEC03021.1	-0.578721	1.71037	-0.578721	1.18324	-0.578721	-0.578721	-0.578721
JAB79048.1	0	0.00126478	0	0.00212183	0	0	0	salivary secreted protein		JAB79048.1	0	0.394732	0	0.625169	0	0	0	0.1457	0.257569		JAB79048.1	-0.565675	0.966855	-0.565675	1.86152	-0.565675	-0.565675	-0.565675
AAY66507.1	0	0.00269813	0	0.0032422	0	0	0	basic tail		AAY66507.1	0	0.842076	0	0.955271	0	0	0	0.256764	0.439724		AAY66507.1	-0.583921	1.33109	-0.583921	1.58851	-0.583921	-0.583921	-0.583921
EEC00374.1	0	0.00223609	0	0.00149296	0	0	0	salivary secreted protein		EEC00374.1	0	0.697875	0	0.439879	0	0	0	0.162536	0.287401		EEC00374.1	-0.565538	1.86269	-0.565538	0.965002	-0.565538	-0.565538	-0.565538
JAB75018.1	0	0.00527781	0	0	0.0393409	0	0	anticoagulant Salp9		JAB75018.1	0	1.64718	0	0	7.69213	0	0	1.33419	2.87001		JAB75018.1	-0.464872	0.109057	-0.464872	-0.464872	2.2153	-0.464872	-0.464872
AAY66513.1	0	0.00095729	0	0	0.00275429	0	0	basic tail		AAY66513.1	0	0.298767	0	0	0.538533	0	0	0.119614	0.215688		AAY66513.1	-0.554572	0.83061	-0.554572	-0.554572	1.94225	-0.554572	-0.554572
EEC01310.1	0	0.00207723	0	0	0	0	0	salivary secreted protein		EEC01310.1	0	0.648294	0	0	0	0	0	0.0926135	0.245032		EEC01310.1	-0.377964	2.26779	-0.377964	-0.377964	-0.377964	-0.377964	-0.377964
EEC18201.1	0	0.00149636	0	0	0	0	0	salivary secreted protein		EEC18201.1	0	0.467009	0	0	0	0	0	0.0667155	0.176513		EEC18201.1	-0.377964	2.26779	-0.377964	-0.377964	-0.377964	-0.377964	-0.377964
JAA67124.1	0	0.00131874	0	0	0	0	0	Putative cytotoxin -like		JAA67124.1	0	0.411574	0	0	0	0	0	0.0587962	0.15556		JAA67124.1	-0.377964	2.26779	-0.377964	-0.377964	-0.377964	-0.377964	-0.377964
EEC11050.1	0	0.000821951	0	0	0	0	0	leucine-rich repeat protein		EEC11050.1	0	0.256528	0	0	0	0	0	0.0366468	0.0969584		EEC11050.1	-0.377964	2.26779	-0.377964	-0.377964	-0.377964	-0.377964	-0.377964
JAB68914.1	0	0.00053068	0	0	0	0	0	salivary secreted protein		JAB68914.1	0	0.165623	0	0	0	0	0	0.0236605	0.0625997		JAB68914.1	-0.377964	2.26779	-0.377964	-0.377964	-0.377964	-0.377964	-0.377964
EEC16500.1	0	0.000961196	0	0	0	0	0	salivary secreted protein		EEC16500.1	0	0.299986	0	0	0	0	0	0.0428551	0.113384		EEC16500.1	-0.377964	2.26779	-0.377964	-0.377964	-0.377964	-0.377964	-0.377964
EEC07845.1	0	0.000384824	0	0	0	0	0	glutenin-like protein		EEC07845.1	0	0.120102	0	0	0	0	0	0.0171575	0.0453943		EEC07845.1	-0.377964	2.26779	-0.377964	-0.377964	-0.377964	-0.377964	-0.377964
EEC16990.1	0	0.00123684	0	0	0	0	0	salivary secreted protein		EEC16990.1	0	0.386014	0	0	0	0	0	0.0551449	0.1459		EEC16990.1	-0.377964	2.26779	-0.377964	-0.377964	-0.377964	-0.377964	-0.377964
JAB77348.1	0	0.00119415	0	0	0	0	0	anticoagulant Salp9 or 11		JAB77348.1	0	0.372688	0	0	0	0	0	0.0532412	0.140863		JAB77348.1	-0.377964	2.26779	-0.377964	-0.377964	-0.377964	-0.377964	-0.377964
AAY66510.1	0	0.000716996	0	0	0	0	0	8.9kDa		AAY66510.1	0	0.223772	0	0	0	0	0	0.0319674	0.0845778		AAY66510.1	-0.377964	2.26779	-0.377964	-0.377964	-0.377964	-0.377964	-0.377964
EEC08981.1	0	0.000666005	0	0	0	0	0	insulin-like growth factor		EEC08981.1	0	0.207858	0	0	0	0	0	0.029694	0.0785628		EEC08981.1	-0.377964	2.26779	-0.377964	-0.377964	-0.377964	-0.377964	-0.377964
EEC06472.1	0	0.000187568	0	0	0	0	0	salivary secreted protein		EEC06472.1	0	0.0585392	0	0	0	0	0	0.00836275	0.0221257		EEC06472.1	-0.377964	2.26779	-0.377964	-0.377964	-0.377964	-0.377964	-0.377964
JAA71434.1	0	0	0.00294605	0.00231757	0.00515834	0	0.00193872	putative ixodegrin		JAA71434.1	0	0	0.893454	0.682841	1.00859	0	1.61972	0.600657	0.62978		JAA71434.1	-0.953756	-0.953756	0.46492	0.130497	0.647731	-0.953756	1.61812
AAY66721.1	0	0	0.00477846	0.00302595	0.0135234	0	0	salivary secreted protein		AAY66721.1	0	0	1.44917	0.891555	2.64416	0	0	0.712127	1.02767		AAY66721.1	-0.69295	-0.69295	0.717199	0.174597	1.88001	-0.69295	-0.69295
JAA67672.1	0	0	0.00126165	0.000854616	0.00507864	0	0	salivary secreted protein		JAA67672.1	0	0	0.382624	0.251801	0.993002	0	0	0.232489	0.36912		JAA67672.1	-0.629848	-0.629848	0.406735	0.0523177	2.06034	-0.629848	-0.629848
AAY66626.1	0	0	0.00804246	0	0.0160492	0	0	Salp10		AAY66626.1	0	0	2.43905	0	3.13803	0	0	0.796725	1.37555		AAY66626.1	-0.579206	-0.579206	1.19394	-0.579206	1.70209	-0.579206	-0.579206
AAY66712.1	0	0	0.00726986	0	0.0134667	0	0	9.4kDa		AAY66712.1	0	0	2.20474	0	2.63307	0	0	0.691116	1.18677		AAY66712.1	-0.582353	-0.582353	1.27542	-0.582353	1.63634	-0.582353	-0.582353
AAM93601.1	0	0	0.00564666	0	0.0292314	0	0	basic tail		AAM93601.1	0	0	1.71247	0	5.71546	0	0	1.06113	2.1493		AAM93601.1	-0.49371	-0.49371	0.303047	-0.49371	2.16551	-0.49371	-0.49371
JAB82464.1	0	0	0.00795799	0	0.00319006	0	0	9.4kDa		JAB82464.1	0	0	2.41343	0	0.623736	0	0	0.433881	0.903321		JAB82464.1	-0.480318	-0.480318	2.19142	-0.480318	0.210175	-0.480318	-0.480318
EEC20130.1	0	0	0.00363132	0	0.00401307	0	0	salivary secreted protein		EEC20130.1	0	0	1.10128	0	0.784655	0	0	0.269419	0.46911		EEC20130.1	-0.574318	-0.574318	1.77327	-0.574318	1.09833	-0.574318	-0.574318
JAA71176.1	0	0	0.00378492	0	0.00260897	0	0	9.4kDa		JAA71176.1	0	0	1.14786	0	0.510119	0	0	0.236854	0.444429		JAA71176.1	-0.53294	-0.53294	2.04983	-0.53294	0.614867	-0.53294	-0.53294
AAY66817.1	0	0	0.00349246	0	0.0302272	0	0	anticoagulant Salp9 / antigen P8		AAY66817.1	0	0	1.05916	0	5.91018	0	0	0.995621	2.20277		AAY66817.1	-0.451985	-0.451985	0.0288472	-0.451985	2.23108	-0.451985	-0.451985
EEC05171.1	0	0	0.00134384	0	0	0	0.000991392	salivary secreted protein		EEC05171.1	0	0	0.407548	0	0	0	0.828264	0.176544	0.325049		EEC05171.1	-0.543132	-0.543132	0.710673	-0.543132	-0.543132	-0.543132	2.00499
EEC02397.1	0	0	0.0039492	0	0	0	0	salivary secreted protein		EEC02397.1	0	0	1.19768	0	0	0	0	0.171097	0.45268		EEC02397.1	-0.377964	-0.377964	2.26779	-0.377964	-0.377964	-0.377964	-0.377964
JAA69236.1	0	0	0.00451025	0	0	0	0	basic tail		JAA69236.1	0	0	1.36783	0	0	0	0	0.195404	0.516992		JAA69236.1	-0.377964	-0.377964	2.26779	-0.377964	-0.377964	-0.377964	-0.377964
AAY66799.1	0	0	0.00144042	0	0	0	0	basic tail		AAY66799.1	0	0	0.436837	0	0	0	0	0.0624053	0.165109		AAY66799.1	-0.377964	-0.377964	2.26779	-0.377964	-0.377964	-0.377964	-0.377964
EEC14213.1	0	0	0.0010181	0	0	0	0	salivary secreted protein		EEC14213.1	0	0	0.308761	0	0	0	0	0.0441087	0.116701		EEC14213.1	-0.377964	-0.377964	2.26779	-0.377964	-0.377964	-0.377964	-0.377964
JAB71516.1	0	0	0.000544945	0	0	0	0	basic tail		JAB71516.1	0	0	0.165266	0	0	0	0	0.0236095	0.0624648		JAB71516.1	-0.377964	-0.377964	2.26779	-0.377964	-0.377964	-0.377964	-0.377964
JAA67689.1	0	0	0.000878718	0	0	0	0	Salp 16		JAA67689.1	0	0	0.26649	0	0	0	0	0.03807	0.100724		JAA67689.1	-0.377964	-0.377964	2.26779	-0.377964	-0.377964	-0.377964	-0.377964
EEC01057.1	0	0	0.00143647	0	0	0	0	salivary secreted protein		EEC01057.1	0	0	0.43564	0	0	0	0	0.0622343	0.164656		EEC01057.1	-0.377964	-0.377964	2.26779	-0.377964	-0.377964	-0.377964	-0.377964
AAV63538.1	0	0	0	0.00508744	0.00839887	0	0.0023235	fed TSP 4/ basic tail protein		AAV63538.1	0	0	0	1.49895	1.64219	0	1.94118	0.726045	0.91486		AAV63538.1	-0.793613	-0.793613	-0.793613	0.84483	1.0014	-0.793613	1.32822
AAM93598.1	0	0	0	0.00534115	0.0316943	0	0	basic tail		AAM93598.1	0	0	0	1.5737	6.19703	0	0	1.1101	2.31853		AAM93598.1	-0.478797	-0.478797	-0.478797	0.199952	2.19403	-0.478797	-0.478797
EEC05876.1	0	0	0	0.00173216	0	0.00184856	0.000613658	salivary secreted protein		EEC05876.1	0	0	0	0.510358	0	2.09425	0.512684	0.445327	0.766047		EEC05876.1	-0.581331	-0.581331	-0.581331	0.0848916	-0.581331	2.15251	0.0879281
EEC08688.1	0	0	0	0.000651262	0	0	0.000907674	salivary secreted protein		EEC08688.1	0	0	0	0.191885	0	0	0.758321	0.135744	0.283692		EEC08688.1	-0.47849	-0.47849	-0.47849	0.197896	-0.47849	-0.47849	2.19456
JAB71524.1	0	0	0	0.000236762	0	0	0.000455844	salivary secreted protein		JAB71524.1	0	0	0	0.0697586	0	0	0.380837	0.0643708	0.14195		JAB71524.1	-0.453477	-0.453477	-0.453477	0.0379558	-0.453477	-0.453477	2.22943
ABS72177.1	0	0	0	0.00287437	0	0	0	Salp 20		ABS72177.1	0	0	0	0.846894	0	0	0	0.120985	0.320096		ABS72177.1	-0.377964	-0.377964	-0.377964	2.26779	-0.377964	-0.377964	-0.377964
AAY66784.1	0	0	0	0.00490355	0	0	0	anticogulant Salp9		AAY66784.1	0	0	0	1.44477	0	0	0	0.206395	0.54607		AAY66784.1	-0.377964	-0.377964	-0.377964	2.26779	-0.377964	-0.377964	-0.377964
AAY66621.1	0	0	0	0.00286112	0	0	0	basic tail		AAY66621.1	0	0	0	0.84299	0	0	0	0.120427	0.31862		AAY66621.1	-0.377964	-0.377964	-0.377964	2.26779	-0.377964	-0.377964	-0.377964
ABS72178.1	0	0	0	0.00119379	0	0	0	Salp 20		ABS72178.1	0	0	0	0.351735	0	0	0	0.0502479	0.132943		ABS72178.1	-0.377964	-0.377964	-0.377964	2.26779	-0.377964	-0.377964	-0.377964
EEC13721.1	0	0	0	0.00146198	0	0	0	salivary secreted protein		EEC13721.1	0	0	0	0.430753	0	0	0	0.0615361	0.162809		EEC13721.1	-0.377964	-0.377964	-0.377964	2.26779	-0.377964	-0.377964	-0.377964
JAA69265.1	0	0	0	0	0.0110989	0	0.0284476	salivary secreted protein		JAA69265.1	0	0	0	0	2.17012	0	23.7667	3.70526	8.88316		JAA69265.1	-0.417111	-0.417111	-0.417111	-0.417111	-0.172815	-0.417111	2.25837
EEC00268.1	0	0	0	0	0.037925	0	0	5.3 kDa		EEC00268.1	0	0	0	0	7.41528	0	0	1.05933	2.80271		EEC00268.1	-0.377964	-0.377964	-0.377964	-0.377964	2.26779	-0.377964	-0.377964
JAB76269.1	0	0	0	0	0.00840434	0	0	basic tail		JAB76269.1	0	0	0	0	1.64326	0	0	0.234751	0.621093		JAB76269.1	-0.377964	-0.377964	-0.377964	-0.377964	2.26779	-0.377964	-0.377964
AAT92133.1	0	0	0	0	0.00521531	0	0	basic tail		AAT92133.1	0	0	0	0	1.01972	0	0	0.145675	0.385419		AAT92133.1	-0.377964	-0.377964	-0.377964	-0.377964	2.26779	-0.377964	-0.377964
AAM93602.1	0	0	0	0	0.00489769	0	0	basic tail		AAM93602.1	0	0	0	0	0.957621	0	0	0.136803	0.361947		AAM93602.1	-0.377964	-0.377964	-0.377964	-0.377964	2.26779	-0.377964	-0.377964
AAY66504.1	0	0	0	0	0.00400933	0	0	basic tail		AAY66504.1	0	0	0	0	0.783924	0	0	0.111989	0.296295		AAY66504.1	-0.377964	-0.377964	-0.377964	-0.377964	2.26779	-0.377964	-0.377964
JAA72044.1	0	0	0	0	0.00370594	0	0	8.9 / 9.4 kDa protein		JAA72044.1	0	0	0	0	0.724605	0	0	0.103515	0.273875		JAA72044.1	-0.377964	-0.377964	-0.377964	-0.377964	2.26779	-0.377964	-0.377964
AAY66807.1	0	0	0	0	0.0035632	0	0	anticoagulant Salp11		AAY66807.1	0	0	0	0	0.696694	0	0	0.0995277	0.263326		AAY66807.1	-0.377964	-0.377964	-0.377964	-0.377964	2.26779	-0.377964	-0.377964
AAM93588.1	0	0	0	0	0.0022271	0	0	basic tail		AAM93588.1	0	0	0	0	0.435454	0	0	0.0622077	0.164586		AAM93588.1	-0.377964	-0.377964	-0.377964	-0.377964	2.26779	-0.377964	-0.377964
JAA68191.1	0	0	0	0	0.00208296	0	0	anticoagulant Salp9		JAA68191.1	0	0	0	0	0.407271	0	0	0.0581816	0.153934		JAA68191.1	-0.377964	-0.377964	-0.377964	-0.377964	2.26779	-0.377964	-0.377964
AAY66634.1	0	0	0	0	0.00174936	0	0	basic tail		AAY66634.1	0	0	0	0	0.342044	0	0	0.0488635	0.129281		AAY66634.1	-0.377964	-0.377964	-0.377964	-0.377964	2.26779	-0.377964	-0.377964
EEC09752.1	0	0	0	0	0.00215867	0	0	salivary secreted protein		EEC09752.1	0	0	0	0	0.422074	0	0	0.0602963	0.159529		EEC09752.1	-0.377964	-0.377964	-0.377964	-0.377964	2.26779	-0.377964	-0.377964
JAA67829.1	0	0	0	0	0.00103792	0	0	salivary secreted protein		JAA67829.1	0	0	0	0	0.20294	0	0	0.0289914	0.076704		JAA67829.1	-0.377964	-0.377964	-0.377964	-0.377964	2.26779	-0.377964	-0.377964
JAB70870.1	0	0	0	0	0.00158543	0	0	salivary secreted protein		JAB70870.1	0	0	0	0	0.309991	0	0	0.0442845	0.117166		JAB70870.1	-0.377964	-0.377964	-0.377964	-0.377964	2.26779	-0.377964	-0.377964
AAY66752.1	0	0	0	0	0.000794784	0	0	ixodegrin RGD motif		AAY66752.1	0	0	0	0	0.1554	0	0	0.0222	0.0587357		AAY66752.1	-0.377964	-0.377964	-0.377964	-0.377964	2.26779	-0.377964	-0.377964
JAB70222.1	0	0	0	0	0	0.00500638	0.00150298	salivary secreted protein		JAB70222.1	0	0	0	0	0	5.67178	1.25567	0.989636	2.117		JAB70222.1	-0.467471	-0.467471	-0.467471	-0.467471	-0.467471	2.21169	0.125666
EEC00418.1	0	0	0	0	0	0	0.00264549	salivary secreted protein		EEC00418.1	0	0	0	0	0	0	2.21019	0.315742	0.835375		EEC00418.1	-0.377964	-0.377964	-0.377964	-0.377964	-0.377964	-0.377964	2.26779
EEC17587.1	0	0	0	0	0	0	0.000313157	salivary secreted protein		EEC17587.1	0	0	0	0	0	0	0.261629	0.0373755	0.0988864		EEC17587.1	-0.377964	-0.377964	-0.377964	-0.377964	-0.377964	-0.377964	2.26779
EEC18199.1	0	0	0	0	0	0	0.0025654	salivary secreted protein		EEC18199.1	0	0	0	0	0	0	2.14328	0.306183	0.810084		EEC18199.1	-0.377964	-0.377964	-0.377964	-0.377964	-0.377964	-0.377964	2.26779
EEC19063.1	0	0	0	0	0	0	0.00185998	salivary secreted protein		EEC19063.1	0	0	0	0	0	0	1.55393	0.22199	0.587331		EEC19063.1	-0.377964	-0.377964	-0.377964	-0.377964	-0.377964	-0.377964	2.26779
JAA69943.1	0	0	0	0	0	0	0.000820088	salivary secreted protein		JAA69943.1	0	0	0	0	0	0	0.685147	0.0978782	0.258961		JAA69943.1	-0.377964	-0.377964	-0.377964	-0.377964	-0.377964	-0.377964	2.26779
JAB81014.1	0	0	0	0	0	0	0.0013189	salivary secreted protein		JAB81014.1	0	0	0	0	0	0	1.10188	0.157412	0.416473		JAB81014.1	-0.377964	-0.377964	-0.377964	-0.377964	-0.377964	-0.377964	2.26779
total	0.343214	0.320414	0.329737	0.339401	0.511444	0.0882683	0.119695
Legend:
Feeding time points represent saliva collected from ticks that fed on rabbits for 24, 48, 72, 96, and 120 h, ticks that were engorged but not detached (BD) and ticks that were engorged and detached (SD)
Column A,K, and V represents the accession number of identifed protein from NCBI database.
Column B - H represents the Raw NSAF values
Column I represents the annotation from NCBI database for each protein.
Column L- R represents NSAF values as % total per time point.
Column S represents the mean of the NSAF values as % total per time point per row.
Column T represents the standard deviation of the NSAF values as % total per time point per row.
Column W- AC represents the Z-score values

## Sheet: TSP-basic tail
Standardized NSAF values by Z-scores of Ixodes scapularis basic tail proteins
	Raw NSAF										% NSAF per time point											Z- scores
	Feeding time point										Feeding time point											Feeding time point
Accession #	24h	48h	72h	96h	120h	BD	SD	NCBI Annotation		Accession #	24h	48h	72h	96h	120h	BD	SD	Mean	Standard deviation		Accession #	24h	48h	72h	96h	120h	BD	SD
JAA68191.1-anticoagulant Salp9	0	0	0	0	0.00208296	0	0	anticoagulant Salp9		JAA68191.1-anticoagulant Salp9	0	0	0	0	0.708312	0	0	0.101187	0.267717		JAA68191.1-anticoagulant Salp9	-0.377964	-0.377964	-0.377964	-0.377964	2.26779	-0.377964	-0.377964
JAB76269.1-basic tail	0	0	0	0	0.00840434	0	0	basic tail		JAB76269.1-basic tail	0	0	0	0	2.8579	0	0	0.408271	1.08018		JAB76269.1-basic tail	-0.377964	-0.377964	-0.377964	-0.377964	2.26779	-0.377964	-0.377964
AAY66632.1-basic tail protein	0	0.0013047	0.00133334	0	0.00730689	0	0	basic tail protein		AAY66632.1-basic tail protein	0	3.96079	3.75947	0	2.48471	0	0	1.45785	1.87607		AAY66632.1-basic tail protein	-0.777077	1.33414	1.22683	-0.777077	0.547345	-0.777077	-0.777077
AAM93588.1-basic tail	0	0	0	0	0.0022271	0	0	basic tail		AAM93588.1-basic tail	0	0	0	0	0.757327	0	0	0.10819	0.286243		AAM93588.1-basic tail	-0.377964	-0.377964	-0.377964	-0.377964	2.26779	-0.377964	-0.377964
JAB71516.1-basic tail	0	0	0.000544945	0	0	0	0	basic tail		JAB71516.1-basic tail	0	0	1.53652	0	0	0	0	0.219502	0.580748		JAB71516.1-basic tail	-0.377964	-0.377964	2.26779	-0.377964	-0.377964	-0.377964	-0.377964
AAY66634.1-basic tail	0	0	0	0	0.00174936	0	0	basic tail		AAY66634.1-basic tail	0	0	0	0	0.594871	0	0	0.0849816	0.22484		AAY66634.1-basic tail	-0.377964	-0.377964	-0.377964	-0.377964	2.26779	-0.377964	-0.377964
AAY66799.1-basic tail	0	0	0.00144042	0	0	0	0	basic tail		AAY66799.1-basic tail	0	0	4.06136	0	0	0	0	0.580195	1.53505		AAY66799.1-basic tail	-0.377964	-0.377964	2.26779	-0.377964	-0.377964	-0.377964	-0.377964
AAM93601.1-basic tail	0	0	0.00564666	0	0.0292314	0	0	basic tail		AAM93601.1-basic tail	0	0	15.9212	0	9.94013	0	0	3.69448	6.5415		AAM93601.1-basic tail	-0.564776	-0.564776	1.8691	-0.564776	0.954774	-0.564776	-0.564776
AAM93602.1-basic tail	0	0	0	0	0.00489769	0	0	basic tail		AAM93602.1-basic tail	0	0	0	0	1.66546	0	0	0.237923	0.629485		AAM93602.1-basic tail	-0.377964	-0.377964	-0.377964	-0.377964	2.26779	-0.377964	-0.377964
AAY66513.1-basic tail	0	0.00095729	0	0	0.00275429	0	0	basic tail		AAY66513.1-basic tail	0	2.90613	0	0	0.936598	0	0	0.548961	1.09646		AAY66513.1-basic tail	-0.500668	2.14981	-0.500668	-0.500668	0.353536	-0.500668	-0.500668
AAM93598.1-basic tail	0	0	0	0.00534115	0.0316943	0	0	basic tail		AAM93598.1-basic tail	0	0	0	6.82154	10.7777	0	0	2.51417	4.44304		AAM93598.1-basic tail	-0.565867	-0.565867	-0.565867	0.969464	1.85987	-0.565867	-0.565867
AAV63538.1-fed TSP 4	0	0	0	0.00508744	0.00839887	0	0.0023235	fed TSP 4/ basic tail protein		AAV63538.1-fed TSP 4	0	0	0	6.49751	2.85604	0	100	15.6219	37.2873		AAV63538.1-fed TSP 4	-0.418961	-0.418961	-0.418961	-0.244706	-0.342366	-0.418961	2.26292
AAY66504.1-basic tail	0	0	0	0	0.00400933	0	0	basic tail		AAY66504.1-basic tail	0	0	0	0	1.36337	0	0	0.194768	0.515307		AAY66504.1-basic tail	-0.377964	-0.377964	-0.377964	-0.377964	2.26779	-0.377964	-0.377964
AAY66507.1-basic tail	0	0.00269813	0	0.0032422	0	0	0	basic tail		AAY66507.1-basic tail	0	8.19096	0	4.14083	0	0	0	1.76169	3.22784		AAY66507.1-basic tail	-0.545779	1.99182	-0.545779	0.737072	-0.545779	-0.545779	-0.545779
AAY66621.1-basic tail	0	0	0	0.00286112	0	0	0	basic tail		AAY66621.1-basic tail	0	0	0	3.65413	0	0	0	0.522018	1.38113		AAY66621.1-basic tail	-0.377964	-0.377964	-0.377964	2.26779	-0.377964	-0.377964	-0.377964
JAA69236.1-basic tail	0	0	0.00451025	0	0	0	0	basic tail		JAA69236.1-basic tail	0	0	12.717	0	0	0	0	1.81672	4.80658		JAA69236.1-basic tail	-0.377964	-0.377964	2.26779	-0.377964	-0.377964	-0.377964	-0.377964
AAT92133.1-basic tail	0	0	0	0	0.00521531	0	0	basic tail		AAT92133.1-basic tail	0	0	0	0	1.77347	0	0	0.253353	0.670308		AAT92133.1-basic tail	-0.377964	-0.377964	-0.377964	-0.377964	2.26779	-0.377964	-0.377964
AAT92155.1-basic tail protein	0	0.00868225	0	0.0457511	0	0	0	basic tail protein		AAT92155.1-basic tail protein	0	26.3575	0	58.4318	0	0	0	12.1128	22.6641		AAT92155.1-basic tail protein	-0.534448	0.628517	-0.534448	2.04372	-0.534448	-0.534448	-0.534448
JAB75018.1-anticoagulant Salp9	0	0.00527781	0	0	0.0393409	0	0	anticoagulant Salp9		JAB75018.1-anticoagulant Salp9	0	16.0223	0	0	13.3779	0	0	4.20003	7.21342		JAB75018.1-anticoagulant Salp9	-0.582252	1.63893	-0.582252	-0.582252	1.27233	-0.582252	-0.582252
JAB77348.1-anticoagulant Salp9	0	0.00119415	0	0	0	0	0	anticoagulant Salp9 or 11		JAB77348.1-anticoagulant Salp9	0	3.62517	0	0	0	0	0	0.517882	1.37019		JAB77348.1-anticoagulant Salp9	-0.377964	2.26779	-0.377964	-0.377964	-0.377964	-0.377964	-0.377964
AAY66817.1-anticoagulant Salp9	0	0	0.00349246	0	0.0302272	0	0	anticoagulant Salp9 / antigen P8		AAY66817.1-anticoagulant Salp9	0	0	9.84727	0	10.2788	0	0	2.87515	4.91183		AAY66817.1-anticoagulant Salp9	-0.585352	-0.585352	1.41945	-0.585352	1.5073	-0.585352	-0.585352
EEC19293.1-anticoagulant Salp 11	0	0.00932221	0.013341	0.00801479	0.0738764	0	0	anticoagulant Salp 11		EEC19293.1-anticoagulant Salp 11	0	28.3003	37.616	10.2362	25.1217	0	0	14.4677	15.7403		EEC19293.1-anticoagulant Salp 11	-0.919154	0.878798	1.47064	-0.268833	0.676858	-0.919154	-0.919154
AAY66784.1-anticogulant Salp9	0	0	0	0.00490355	0	0	0	anticogulant Salp9		AAY66784.1-anticogulant Salp9	0	0	0	6.26266	0	0	0	0.894665	2.36706		AAY66784.1-anticogulant Salp9	-0.377964	-0.377964	-0.377964	2.26779	-0.377964	-0.377964	-0.377964
AAY66807.1-anticoagulant Salp11	0	0	0	0	0.0035632	0	0	anticoagulant Salp11		AAY66807.1-anticoagulant Salp11	0	0	0	0	1.21167	0	0	0.173095	0.457967		AAY66807.1-anticoagulant Salp11	-0.377964	-0.377964	-0.377964	-0.377964	2.26779	-0.377964	-0.377964
AAN03859.1-anticoagulant Salp9	0	0.00350381	0.00515721	0.00309696	0.0390946	0.0162678	0	anticoagulant Salp9		AAN03859.1-anticoagulant Salp9	0	10.6368	14.5411	3.95534	13.2941	100	0	20.3468	35.6348		AAN03859.1-anticoagulant Salp9	-0.570981	-0.272485	-0.16292	-0.459984	-0.197915	2.23527	-0.570981
total	0	0.0329403	0.0354663	0.0782983	0.294074	0.0162678	0.0023235
Legend:
Feeding time points represent saliva collected from ticks that fed on rabbits for 24, 48, 72, 96, and 120 h, ticks that were engorged but not detached (BD) and ticks that were engorged and detached (SD)
Column A,K, and V represents the accession number of identifed protein from NCBI database.
Column B - H represents the Raw NSAF values
Column I represents the annotation from NCBI database for each protein.
Column L- R represents NSAF values as % total per time point.
Column S represents the mean of the NSAF values as % total per time point per row.
Column T represents the standard deviation of the NSAF values as % total per time point per row.
Column W- AC represents the Z-score values

[truncated: 4 more sheets: TSP-GPIIb_IIIa antagonist, TSP-Insulin like growth factor, TSP-7-9kDa, TSP-Leucine rich]
