# Supplementary material for: Ixodes scapularis Tick Saliva Proteins Sequentially Secreted Every 24 h during Blood Feeding
Source: PLoS Negl Trop Dis. 2016 Jan 11;10(1):e0004323. doi: 10.1371/journal.pntd.0004323 (PMC4709002; doi:10.1371/journal.pntd.0004323)
Supplement: S4 Table — Proteins in this study were compared to previously published studies and found that 76 tick saliva proteins in this study are also secreted by other tick species. (XLSX) [file pntd.0004323.s004.xlsx]

## Sheet: Sheet1
Ixodes scapularis tick saliva proteins found in immuno-transcriptomes and other tick saliva proteomes
Accession Number(s) (Isc proteome - Other studies)	Annotation	Comment(s)	Organism* (Publication)
JAB78095.1	glutamatereceptor1-like	Identified in H.longicornis adult saliva and I. ricinus salivary gland transcriptome	Hlong (adult)[52]
JAB75807.1	homocysteine S-methyltransferase	Identified in H.longicornis adult saliva and I. ricinus salivary gland transcriptome	Hlong (adult)[52]
JAB74970.1	cytochromeB5	Identified in H.longicornis adult saliva and I. ricinus salivary gland transcriptome	Hlong (adult)[52]
JAB70612.1	alpha-2-macroglobulin	Identified in H.longicornis nymph saliva and I. ricinus salivary gland transcriptome	Hlong (nymphs)[52]
JAA71682.1-KC222016.1; DAA34225; AGH08176	AV422	Identified in H.longicornis and R.microplus saliva; I. ricinus salivary gland transcriptome;A. americanum immunoproteome and in A. americanum was shown to be a secreted saliva protein with anti-hemostasic and anti-complement functions	Hlong (nymphs & adults)[52]; Rms[50], Aam[40, 42]
JAA68969.1	glyceraldehyde 3-phosphatedehydrogenase	Identified in H.longicornis adult saliva	Hlong (adult)[52]
JAA67522.1	heatshockprotein HSP90-alpha-like	Identified in H.longicornis adult saliva	Hlong (adult)[52]
JAA66712.1	C-1-tetrahydrofolatesynthase	Identified in H.longicornis adult saliva	Hlong (adult)[52]
JAA59537.1	3'(2')5'-bisphosphatenucleotidase 1	Identified in H.longicornis adult saliva	Hlong (adult)[52]
EEC20000.1	alpha-2-macroglobulin	Identified in H.longicornis adult saliva	Hlong (adult)[52]
EEC19556-XP_002415889.1,AID54718.1	serpin	A blood meal-induced Ixodes scapularis tick saliva serpin inhibits trypsin and thrombin, and interferes with platelet aggregation and blood clotting.	Isc[43]
EEC18789.1-XP_002415124.1	tick histamine binding protein	Identified in R.microplus saliva	Rms[50]
EEC18682.1-XP_002415017.1	hemelipoprotein	Identified in I. scapularis immuoproteome	Isc[41]
EEC18473.1-XP_002414808.1	heat shockprotein HSP90-alpha-like	Identified in I. scapularis immuoproteome and R.microplus saliva	Isc[41]; Rms[50]
EEC18444.1-XP_002414779.1	salivary lipid interactingprotein	Identified in R.microplus saliva	Rms[50]
EEC18208.1-XP_002414543.1	ribonucleaseE	Identified in A. americanum immuoproteome	Aam[40]
EEC18201.1-XP_002414536.1	salivary secreted protein	Identified in R.microplus saliva	Rms[50]
EEC17944.1-XP_002401749.1	glutathione S-transferase	Identified in I. scapularis immuoproteome	Isc[41]
EEC17391.1-XP_002414083.1	salivary secreted protein	Identified in R.microplus saliva	Rms[50]
EEC17389.1-XP_002414081.1	salivary secreted protein	Identified in R.microplus saliva	Rms[50]
EEC17119.1-XP_002413811.1	insulin-like growth factor	Identified in R.microplus saliva and in A. americanum validated to be secreted saliva protein, binding to antibodies to tick saliva proteins.	Rms[50]; Aam[203]
EEC17023.1-XP_002413715.1	histone	Indentified in O. moubata saliva	Omou[53]
EEC16457.1-XP_002413149.1	tumor rejection antigen (gp96)	Indentified in D. andersoni saliva	Dand[51]
EEC15670.1-XP_002399632.1	salivary secreted protein	Indentified in O. moubata saliva	Omou[53]
EEC15288.1-XP_002405466.1	thioredoxin peroxidase1	Identified in A. americanum immuoproteome	Aam[40]
EEC14469.1-XP_002411980.1	glycine-rich protein	Identified in R.microplus saliva	Rms[50]
EEC14464.1-XP_002411975.1	glycine proline-rich secreted protein	Identified in R.microplus saliva	Rms[50]
EEC14463.1-XP_002411974.1	glycine-rich protein	Identified in I. scapularis immuoproteome and R.microplus saliva	Isc[41]; Rms[50]
EEC14235.1-XP_002402368.1	serpin 2	Identified in R.microplus saliva	Rms[50]
EEC14126.1	radixin moesin	Identified in H.longicornis adult saliva	Hlong (adult)[52]
EEC14106.1	14-3-3 protein epsilon	Identified in H.longicornis adult saliva	Hlong (adult)[52]
EEC13578.1-XP_002411435.1	hemelipoprotein	Indentified in O. moubata saliva	Omou[53]
EEC13574.1-XP_002411431.1	hemelipoprotein	Indentified in O. moubata saliva	Omou[53]
EEC13271.1-XP_002411147.1	translation elongation factor EF-1alpha/Tu	Identified in R.microplus saliva	Rms[50]
EEC13206.1-XP_002411082.1	cytochrome C	Identified in A. americanum immuoproteome	Aam[40]
EEC12988.1-XP_002410662.1	salivary secreted protein	Identified in I. scapularis immuoproteome and R.microplus saliva	Isc[41]; Rms[50]
EEC11563.1-XP_002402718.1	leucine-rich repea tprotein	Identified in R.microplus saliva	Rms[50]
EEC10299.1-XP_002406316.1	peroxinectin	Identified in H.longicornis and D andersoni saliva	Rms[50]; Dand[51]
EEC10096.1-XP_002405338.1	alpha-2-macroglobulin	Identified in H.longicornis and D andersoni saliva	Rms[50]; Dand[51]
EEC09815.1-XP_002404033.1	lysine keto glutarate reductase	Identified in A. americanum immuoproteome	Aam[40]
EEC09752.1-XP_002403722.1	salivary secreted protein	Identified in A. americanum immuoproteome	Aam[40]
EEC09512.1-XP_002402322.1	ribosomal protein L4	Identified in I. scapularis immuoproteome	Isc[41]
EEC07323.1-XP_002434499.1	ML domain-containing protein	Identified in R.microplus saliva	Rms[50]
EEC06899.1-XP_002408813.1	carboxypeptidase inhibitor	Identified in I. scapularis immuoproteome	Isc[41]
EEC05896.1	serine protease inhibitor	Identified in H.longicornis nyph saliva	Hlong (nymphs)[52]
EEC05877.1-XP_002401768.1	apolipophorin	Identified in H.longicornis and R.microplus saliva	Hlong (nymphs & adults)[52]; Rms[50]
EEC05874.1-XP_002401765.1	hemelipoprotein	Identified in R.microplus saliva	Rms[50]
EEC05404.1-XP_002434004.1	ribonuclease UK114-like	Identified in A. americanum immuoproteome	Aam[40]
EEC05056.1-XP_002433656.1	heat shock protein	Identified in A. americanum immuoproteome	Aam[40]
EEC04431.1-XP_002410320.1	lysosomal acid phosphatase	Identified in O. moubata saliva	Omou[53]
EEC03415.1-XP_002405859.1	phosphoribosy lformyl glycinamidine synthase(FGARamidotransferase)	Identified in A. americanum immuoproteome	Aam[40]
EEC03076.1-XP_002403474.1	leucine-rich repeat protein	Identified in R.microplus saliva	Rms[50]
EEC02492.1-XP_002409988.1	fasciclin	Identified in H.longicornis and R.microplus saliva	Hlong (nymphs)[52]; Rms[50]
EEC01919.1-XP_002407787.1	Insect cuticle protein	Identified in R.microplus saliva	Rms[50]
EEC01796.1-XP_002407236.1	translation initiation factor 4F helicase subunit	Identified in A. americanum immuoproteome	Aam[40]
EEC01212.1-XP_002404474.1	cathepsin B endopeptidase	Identified in I. scapularis immuoproteome	Isc[41]
EEC00912.1-XP_002403007.1	homocysteine S-methyltransferase	Identified in I. scapularis immuoproteome	Isc[41]
EEC00203.1-XP_002399354.1	adenylosuccinatelyase	Identified in A. americanum immuoproteome	Aam[40]
AEO34838.1	histone H2B.3-like	Identified in H.longicornis and R.microplus saliva	Hlong (nymphs & adults)[52]
AEO32842.1	muscle LIM protein	Identified in H.longicornis adult saliva	Hlong (adult)[52]
AEO32791.1	heat shock protein	Identified in H.longicornis saliva	Hlong (nymphs & adults)[52]
AEO32669.1	alphatubulin	Identified in H.longicornis saliva	Hlong (nymphs & adults)[52]
AEE89467.1	salivary protein antigenP23	Identified in R.microplus saliva; A. americanum immunoproteome and in I scapulris shown to be salivary protein with anticoagulant properties. When used as a cocktail anigen impaired nymphs from feeding.	Isc[200]; Rms[50]; Aam[40]
ACJ26770.1	alpha-2-macroglobulin	Identified in H.longicornis and R.microplus saliva; I. scapularis immunoproteome and Silencing in I ricinuys by dsRNA interference markedly reduced the phagocytosis of a potential pathogen, Chryseobacterium indologenes, by tick hemocytes both in vitro and in vivo.	Hlong (nymphs)[52]; Rms[50]; Iric[202]; Isc[197]
AAY66814.1	selenium dependent salivary glutathione peroxidase	Identified in R.microplus saliva	Rms[50]
AAY66634.1	basic tail	Identified in I. scapularis immuoproteome	Isc[41]
AAY66581.1	salivary secreted protein	Identified in A. americanum immuoproteome	Aam[40]
AAY66495.1	microplusin-like	Identified in I. scapularis immuoproteome and R.microplus saliva	Isc[41]; Rms[50]
BAF98180.1	actin	Identified in H.longicornis saliva; I. scapularis immunoproteome and	Hlong (nymphs & adults)[52]; Isc[41]
ACH88101.1	glyceraldehyde-3-phosphatedehydrogenase	Identified in H.longicornis adult saliva and	Hlong (adult)[52]
AAN03859.1-AAN03859.1(100%); AAM93584.1 (99%)	anticoagulant Salp9	Identified to bind to tick immune sera against tick saliva proteins during the first 24h raised in rabbits. Also shown to be an anticoagulant	Isc[204]
AAR29958.1 (87%); AAR29959.1 (87%)- AAC79094.1	calreticulin	Identified in A. americanum to be a secreted saliva protein. Also demonstrated to bind C1q and factor Xa.	Isc[201], Aam[199]
JAA73295.1-AAM93653.1 (90%)	metalloprotease M12	Identified in I. scapularis saliva by Edman degradation	Isc[48]
AAM93652.1	metalloprotease M12	Identified in I. scapularis saliva by Edman degradation	Isc[48]
AAY66621.1	basic tail	Identified in I. scapularis saliva by Edman degradation	Isc[48]
AAM93598.1	basic tail	Identified in I. scapularis saliva by Edman degradation	Isc[48]
*Legend:
Isc = Ixodes scapularis
Rms= Rhipicephalus microplus
Hlong= Haemaphysalis longicornis
Aam= Amblyomma americanum
Omou= Ornithodoros moubata
Dand= Dermacentor andersoni
Iric= Ixodes ricinus
Column A provides the accession numbers of the proteins identified in this study with homologs from other tick species previously published studies. Sequence identity is shown as percentage; percentage not shown if 100%. Single accession number represents identical protein identified as saliva proteins from previously published studies.
Column B provides the annotation according to NCBI database.
Column C provides comments on homolog proteins identified in other tick species.
Column D provides the organism name with respective references.
